# Supplementary material for: Genomic attributes of homology-directed DNA repair deficiency in metastatic prostate cancer
Source: JCI Insight. 2021 Dec 8;6(23):e152789. doi: 10.1172/jci.insight.152789 (PMC8675196; doi:10.1172/jci.insight.152789)
Supplement: Supplemental tables 1-6 [file jciinsight-6-152789-s069.xlsx]

## Sheet: Table S1
Table S1: Tumor genome metrics and alterations in HRR-associated genes in mCRPC tumors comprising the study cohort
SU2C>	Study_ID	cBioPortal_ID	Patient_ID	Sample_ID	Exome_Kit	Tumor_Site	RNAseq polyA library	CSig3	iHRD	LOH Score	Ploidy	mut/mb	HRG-Germline	HRG-BAL	HRG-MML	HRG-MAL	HRG-Intact	CHD1-BAL	ATR	ATM, CHEK2 (no other biallelic HRG)	FA-BAL	NHEJ, MUS81, TP53BP1, REV7	BERG-BAL(Base Excision Repair Defect)	BARD1	BRCA1	BRCA2	BRCC3	BRIP1	CDK12	CHD1	DCLRE1A	DCLRE1C	FAM175A	FANCA	FANCB	FANCC	FANCD2	FANCE	FANCF	FANCG	FANCI	FANCL	FANCM	GEN1	LIG4	MRE11A	MUS81	NBN	PALB2
SU2C>	prad_su2c_2019	DFCI.11-104.02-Tumor	1115019	DFCI.11-104.02.TUMOR	Agilent	Prostate	0	0	0	0.149	3.6	1.65111	0	0	0	0	1	0	0	0	0	0	0	0	0	0	0	0	2	0	0	0	0	0	0	0	0	0	0	0	0	0	0	0	0	0	0	0	0
SU2C>	prad_su2c_2019	DFCI.11-104.13-Tumor	1115020	DFCI.11-104.13.TUMOR	Agilent	LN	1	0	0	0.064	3.9	1.85451	0	0	0	1	0	0	0	0	0	0	0	0	0	0	1	0	0	0	1	0	0	1	0	0	0	0	0	0	1	0	0	0	0	0	1	0	0
SU2C>	prad_su2c_2019	MO_1008-Tumor_Dura	5115022	mctp_SI_5498_D12YGACXX_6	Agilent SureSelect v4	Bone	0	0	0	0.115	5.2	4.23911	0	0	3	0	0	0	0	1	0	0	0	1	0	1	0	0	0	0	1	0	0	1	0	0	1	1	1	0	1	1	0	1	1	0	0	0	1
SU2C>	prad_su2c_2019	MO_1012-Tumor-Subcutaneous_nodule	6115012	mctp_SI_4439_C095MACXX_8	Agilent SureSelect v4	Other Soft tissue	1	0	0	0.145	3.4	47.7015	0	0	0	1	0	0	0	0	0	0	1	0	0	0	0	0	0	0	0	0	1	0	0	1	0	0	0	1	0	0	1	0	0	1	0	0	0
SU2C>	prad_su2c_2019	MO_1013-Tumor	6115013	mctp_SI_4553_C0A6EACXX_6	Agilent SureSelect v4	LN	1	1	1	0.206	3.9	1.9135	1	3	0	0	0	0	0	0	0	0	0	0	0	2	0	1	0	1	1	0	0	1	0	0	0	0	0	0	1	0	0	0	1	0	0	0	0
SU2C>	prad_su2c_2019	MO_1014-Tumor	6115014	mctp_SI_4555_C0A6EACXX_7	Agilent SureSelect v4	LN	1	0	0	0.065	3.7	4.98188	0	0	1	0	0	0	0	0	0	0	0	0	0	1	1	0	0	0	0	0	0	1	0	0	0	0	0	0	0	0	0	0	0	0	0	0	1
SU2C>	prad_su2c_2019	MO_1015-Tumor	5115023	mctp_SI_4603_D0GPLACXX_6	Agilent SureSelect v4	LN	1	0	0	0.106	3.6	2.81929	0	0	0	0	1	0	0	0	0	0	0	0	0	0	0	0	0	0	1	1	1	0	0	0	0	0	0	0	0	0	0	0	0	0	0	0	0
SU2C>	prad_su2c_2019	MO_1020-Tumor	5115024	mctp_SI_4742_D0H01ACXX_6	Agilent SureSelect v4	Liver	1	1	1	0.173	2.2	3.04574	0	0	1	0	0	0	0	0	0	0	0	0	0	0	0	0	0	1	0	0	0	1	0	0	0	0	0	0	0	0	0	0	1	1	1	0	1
SU2C>	prad_su2c_2019	MO_1040-Tumor	5115026	mctp_SI_4989_C0KRNACXX_7	Agilent SureSelect v4	LN	1	0	0	0.101	2	2.25317	0	1	0	0	0	0	0	0	0	1	0	0	0	0	0	0	0	0	0	0	0	1	0	0	0	0	0	0	0	0	0	0	1	0	0	0	0
SU2C>	prad_su2c_2019	MO_1054-Tumor	5115027	mctp_SI_5122_D0UA3ACXX_6	Agilent SureSelect v4	Prostate	1	0	0	0.077	1.8	1.52853	0	0	0	1	0	0	0	0	0	0	0	0	0	1	0	0	0	0	1	0	1	0	0	0	0	0	0	0	0	0	0	0	0	0	0	0	0
SU2C>	prad_su2c_2019	MO_1071-Tumor	5115028	mctp_SI_5263_C0VU9ACXX_7	Agilent SureSelect v4	Prostate	1	0	0	0.112	1.9	1.70969	1	0	0	3	0	0	0	0	0	0	0	0	1	0	0	0	0	1	0	0	0	1	0	0	0	0	0	0	0	0	0	0	0	0	0	0	0
SU2C>	prad_su2c_2019	MO_1074-Tumor	5115029	mctp_SI_5440_C0VURACXX_8	Agilent SureSelect v4	Bone	1	0	0	0.115	2.2	3.23822	0	0	0	1	0	0	0	0	0	0	0	0	0	0	0	0	0	1	0	0	0	0	0	0	0	0	0	0	0	0	0	0	0	0	0	0	0
SU2C>	prad_su2c_2019	MO_1084-Tumor	5115030	mctp_SI_5565_D131EACXX_5	Agilent SureSelect v4	LN	1	0	0	0.13	4.1	2.87591	0	0	0	1	0	0	0	0	0	0	0	0	0	0	1	0	0	0	1	0	0	0	0	0	0	0	0	0	1	0	0	0	0	0	0	0	0
SU2C>	prad_su2c_2019	MO_1094-Tumor	5115031	mctp_SI_5624_D133TACXX_7	Agilent SureSelect v4	Bone	1	0	0	0.089	5.6	1.78895	0	0	0	1	0	0	0	0	0	0	0	0	0	1	0	0	0	0	1	1	0	0	0	1	1	0	0	0	0	0	0	0	1	0	0	0	0
SU2C>	prad_su2c_2019	MO_1095-Tumor	5115032	mctp_SI_5671_C19D0ACXX_3	Agilent SureSelect v4	Other Soft tissue	1	0	0	0.152	3.9	1.72101	0	0	0	0	1	0	0	0	0	0	0	0	0	0	0	0	0	1	0	0	1	1	0	0	1	0	0	0	0	0	0	0	0	0	0	0	0
SU2C>	prad_su2c_2019	MO_1096-Tumor	5115098	mctp_SI_5673_C19D0ACXX_4	Agilent SureSelect v4	Bone	0	0	0	0.108	4	2.30978	0	0	3	0	0	0	0	1	0	0	0	0	0	0	0	0	0	0	0	0	0	0	0	0	0	0	0	0	1	0	0	0	0	0	1	0	1
SU2C>	prad_su2c_2019	MO_1114-Tumor	5115073	mctp_SI_6086_D1EBFACXX_1	Agilent SureSelect v4	LN	1	0	0	0.225	4.2	3.01178	0	0	3	0	0	0	0	0	1	1	0	0	0	0	0	0	0	1	1	0	0	2	0	0	0	0	0	0	0	0	0	0	0	0	0	0	0
SU2C>	prad_su2c_2019	MO_1118-TM	5115258	mctp_SI_6088_D1RGBACXX_1	Agilent SureSelect v4	Liver	1	0	0	0.168	2.2	1.97011	0	0	0	1	0	0	1	0	0	0	0	0	0	0	0	0	0	0	0	0	0	1	0	0	0	0	0	0	1	0	0	0	0	1	0	0	0
SU2C>	prad_su2c_2019	MO_1124-Tumor	5115058	mctp_SI_6173_C1MR4ACXX_2	Agilent SureSelect v4	Other Soft tissue	1	0	0	0.231	2.2	3.07971	1	0	3	0	0	0	0	0	0	0	0	0	0	0	0	0	0	0	1	1	1	0	0	0	1	0	0	0	0	0	0	0	0	1	0	0	0
SU2C>	prad_su2c_2019	MO_1128-Tumor	5115075	mctp_SI_6189_D1RWDACXX_2	Agilent SureSelect v4	LN	1	0	0	0.136	2.3	2.45697	0	0	0	0	1	1	2	0	0	1	0	0	0	0	0	0	0	2	1	0	0	0	0	0	0	0	0	0	0	0	0	0	0	0	2	0	0
SU2C>	prad_su2c_2019	MO_1130-Tumor	5115076	mctp_SI_6193_D1RWDACXX_4	Agilent SureSelect v4	Bone	0	0	0	0.067	2.6	1.78895	0	0	0	0	1	0	0	0	0	0	0	0	0	0	0	0	0	0	0	0	0	1	0	0	0	0	0	0	0	0	0	0	0	0	0	0	0
SU2C>	prad_su2c_2019	MO_1139-Tumor	5115077	mctp_SI_6241_D1RTCACXX_8	Agilent SureSelect v4	Bone	0	0	0	0.057	2.2	2.16259	0	0	0	0	1	0	0	0	0	0	0	0	0	0	0	0	0	0	0	0	0	1	0	0	0	0	0	0	0	0	0	0	0	0	0	0	0
SU2C>	prad_su2c_2019	MO_1161-TM	5115259	mctp_SI_6520_C1M1KACXX_6	Agilent SureSelect v4	Liver	1	0	0	0.098	4.2	2.61549	0	0	0	0	1	0	0	0	0	0	0	0	0	0	0	0	0	0	1	0	0	1	0	0	0	1	0	0	0	0	0	0	0	0	0	0	0
SU2C>	prad_su2c_2019	MO_1162-Tumor	5115152	mctp_SI_6522_C1LV6ACXX_1	Agilent SureSelect v4	Other Soft tissue	0	1	1	0.03	2.6	2.93252	0	0	0	1	0	0	0	0	0	0	0	0	0	1	0	0	2	0	0	0	0	1	0	0	0	0	0	0	0	0	0	0	1	0	0	0	0
SU2C>	prad_su2c_2019	MO_1176-Tumor	5115186	mctp_SI_6667_D27KPACXX_1	Agilent SureSelect v4	LN	1	1	1	0.115	2.1	3.28351	1	3	0	0	0	0	0	0	0	0	0	0	0	2	0	0	0	0	0	0	0	1	0	0	0	0	0	1	1	1	0	0	0	0	0	0	0
SU2C>	prad_su2c_2019	MO_1179-Tumor	5115129	mctp_SI_6673_D27KPACXX_4	Agilent SureSelect v4	Bone	1	0	0	0.138	4.2	2.58152	0	0	0	3	0	0	0	1	0	0	0	0	0	0	0	0	0	1	0	0	0	1	0	0	0	0	0	0	0	0	0	0	0	0	0	0	0
SU2C>	prad_su2c_2019	MO_1184-Tumor	5115130	mctp_SI_6711_H77P2ADXX_0	Agilent SureSelect v4	Liver	1	1	1	0.211	2.3	4.55163	0	1	0	0	0	3	0	0	3	0	0	0	0	2	0	0	0	2	2	0	0	0	0	0	2	0	0	0	0	0	0	0	1	0	0	0	0
SU2C>	prad_su2c_2019	MO_1192-Tumor	5115128	mctp_SI_6875_H77PFADXX_0	Agilent SureSelect v4	LN	1	0	0	0.131	4	2.14957	0	0	0	1	0	0	0	0	0	0	0	0	0	0	0	0	2	0	0	0	1	1	0	0	0	0	0	0	1	0	0	0	1	0	0	0	0
SU2C>	prad_su2c_2019	MO_1202-Tumor	5115193	mctp_SI_7609_D2GFBACXX_1	Agilent SureSelect v4	Liver	1	0	0	0.117	5.4	3.10236	0	0	1	0	0	0	0	0	0	0	0	1	0	0	0	0	0	0	1	0	0	1	0	0	0	0	0	0	1	0	0	0	0	0	0	0	0
SU2C>	prad_su2c_2019	MO_1215-Tumor	5115158	mctp_SI_7028_C26CMACXX_4	Agilent SureSelect v4	Other Soft tissue	1	1	1	0.148	5.6	4.69882	0	0	1	0	0	0	0	0	0	0	0	0	0	1	0	0	0	1	0	0	0	1	0	0	0	0	0	0	1	1	0	0	0	0	0	0	1
SU2C>	prad_su2c_2019	MO_1219-Tumor	5115203	mctp_SI_7079_D27KNACXX_8	Agilent SureSelect v4	Bone	1	0	1	0.115	2.9	2.34375	0	0	0	0	1	0	0	0	0	0	0	0	0	0	0	0	0	0	0	0	0	0	0	0	0	0	0	0	0	0	0	0	1	0	0	0	0
SU2C>	prad_su2c_2019	MO_1221-Tumor	5115194	mctp_SI_7083_C267GACXX_4	Agilent SureSelect v4	Bone	1	0	0	0.153	4.1	2.66078	0	0	0	0	0	0	0	1	0	0	0	0	0	0	0	0	0	0	1	0	0	1	0	0	0	0	0	0	0	0	0	0	0	0	0	0	0
SU2C>	prad_su2c_2019	MO_1232-Tumor	5115195	mctp_SI_7150_C25UAACXX_4	Agilent SureSelect v4	Bone	1	1	1	0.224	3.6	8.19746	1	3	0	0	0	0	0	0	0	0	0	1	2	0	0	0	0	1	0	0	0	1	0	0	0	0	1	0	0	0	0	0	0	0	0	0	0
SU2C>	prad_su2c_2019	MO_1241-Tumor	5115160	mctp_SI_7225_C245WACXX_3	Agilent SureSelect v4	Liver	1	0	0	0.192	3.6	2.28714	0	0	1	0	0	0	0	0	0	0	0	0	0	0	0	0	0	1	1	1	1	1	0	1	1	0	0	0	0	0	0	0	0	0	0	0	1
SU2C>	prad_su2c_2019	MO_1244-Tumor	5115196	mctp_SI_7269_C25YAACXX_1	Agilent SureSelect v4	Liver	1	0	0	0.173	3.8	2.23053	0	0	1	0	0	0	0	0	0	0	0	1	0	1	0	0	0	0	1	1	0	1	0	1	1	0	0	1	1	0	0	0	1	0	0	0	0
SU2C>	prad_su2c_2019	MO_1249-Tumor	5115197	mctp_SI_7277_D2GEDACXX_2	Agilent SureSelect v4	LN	1	0	0	0.089	3.6	3.07971	0	0	0	1	0	0	0	0	0	0	0	0	1	0	0	0	0	1	0	0	1	1	0	0	0	0	0	0	0	0	0	0	0	0	0	0	0
SU2C>	prad_su2c_2019	MO_1262-Tumor	5115187	mctp_SI_7416_C2GDFACXX_1	Agilent SureSelect v4	LN	1	1	1	0.067	2	3.44203	0	1	0	0	0	0	0	0	0	0	0	0	0	0	0	0	0	0	0	0	0	1	0	0	0	0	0	0	0	0	0	0	0	0	0	0	0
SU2C>	prad_su2c_2019	MO_1263-Tumor	5115198	mctp_SI_7418_D2GA6ACXX_5	Agilent SureSelect v4	LN	0	0	0	0.096	6	2.81929	0	0	1	0	0	0	0	0	0	0	1	0	1	1	0	0	0	1	1	0	0	0	0	0	0	0	0	0	0	0	0	0	0	0	0	0	0
SU2C>	prad_su2c_2019	MO_1277-TM	5115261	mctp_SI_7642_C2G5LACXX_3	Agilent SureSelect v4	Bone	1	0	0	0.164	4.2	2.66078	0	0	1	0	0	0	0	0	0	0	0	0	0	1	0	1	0	0	0	0	0	1	0	1	0	0	0	1	0	0	0	0	0	0	0	0	0
SU2C>	prad_su2c_2019	MO_1316-TM	5115256	mctp_SI_7976_C4CW0ACXX_6	Agilent SureSelect v4	LN	1	0	0	0.106	3.9	2.47962	0	0	1	0	0	0	0	0	0	0	0	1	1	0	1	0	0	0	0	0	0	0	0	0	1	0	0	0	1	0	0	0	0	0	0	0	0
SU2C>	prad_su2c_2019	MO_1336-TM	5115260	mctp_SI_8270_C471RANXX_5	Agilent SureSelect v4	Bone	1	0	0	0.115	4.3	2.26449	0	0	0	0	1	1	0	0	0	0	0	0	0	0	0	0	0	2	0	0	0	0	0	0	0	1	0	0	0	0	0	0	0	0	0	0	0
SU2C>	prad_su2c_2019	MO_1337-TM	5115255	mctp_SI_8331_C46WVANXX_1	Agilent SureSelect v4	Liver	1	0	0	0.228	2.1	3.48732	0	0	1	0	0	0	0	0	0	0	0	0	1	1	0	0	0	1	1	0	0	1	0	0	0	0	0	0	0	0	0	0	1	0	0	0	0
SU2C>	prad_su2c_2019	MO_1339-TM	5115290	mctp_SI_8335_C46WVANXX_3	Agilent SureSelect v4	LN	1	0	0	0.152	3.6	3.81567	0	0	1	0	0	0	0	0	0	0	0	0	1	1	1	0	0	0	1	1	1	1	0	0	0	0	1	1	1	0	0	0	0	0	0	0	1
SU2C>	prad_su2c_2019	MO_1410-Tumor	5115359	mctp_SI_9102_C46PDANXX_4	Agilent SureSelect v4	Liver	1	0	0	0.224	4.1	4.49502	0	0	1	0	0	0	1	0	0	0	0	0	0	1	0	0	0	0	0	0	1	1	0	0	0	0	1	0	1	0	0	0	1	0	0	0	0
SU2C>	prad_su2c_2019	MO_1420_Tumor	5115406	mctp_SI_9324_C5N2AANXX_3	Agilent SureSelect v4	Bone	1	0	0	0.067	2.7	4.20063	0	0	0	0	1	0	0	0	0	0	0	0	0	0	0	0	2	1	0	0	0	0	0	0	0	0	0	0	0	0	0	0	0	0	0	0	0
SU2C>	prad_su2c_2019	MO_1421_Tumor	5115407	mctp_SI_9326_C5N2AANXX_4	Agilent SureSelect v4	Bone	1	0	0	0.186	3.1	3.86096	0	0	1	0	0	0	0	0	0	0	0	0	1	1	0	0	0	1	0	0	0	0	0	0	0	0	0	0	1	0	0	0	0	0	0	0	0
SU2C>	prad_su2c_2019	MO_1443_T	5115545	mctp_SI_9816_C5N31ANXX_2	Agilent SureSelect v4	Bone	0	1	1	0.038	2.1	3.71377	0	1	0	0	0	0	0	0	0	0	0	0	0	1	0	0	0	0	0	0	0	1	0	0	0	0	0	0	0	0	0	0	1	0	0	0	2
SU2C>	prad_su2c_2019	MO_1446_T	5115546	mctp_SI_9900_C67VYANXX_3	Agilent SureSelect v4	Bone	1	0	1	0.169	2	5.18569	0	0	1	0	0	0	0	0	0	0	0	1	0	1	0	1	0	0	0	0	0	1	0	0	0	0	0	0	0	0	0	0	1	0	0	0	0
SU2C>	prad_su2c_2019	MO_1447_Tumor	5115408	mctp_SI_9820_C5N31ANXX_4	Agilent SureSelect v4	LN	1	1	1	0.157	4	6.74819	0	1	0	0	0	0	0	0	0	0	0	0	0	2	0	0	0	1	1	0	0	1	0	0	1	0	0	0	1	1	0	1	1	0	0	0	1
SU2C>	prad_su2c_2019	MO_1460_Tumor	5115501	mctp_SI_10018_C6EL5ANXX_4	Agilent SureSelect v4	Liver	1	1	1	0.07	4.4	3.74774	0	0	3	0	0	0	0	0	1	0	0	0	1	1	0	0	0	0	1	1	0	1	0	0	2	0	0	0	1	0	0	1	0	0	0	0	0
SU2C>	prad_su2c_2019	MO_1469_T	5115547	mctp_SI_10341_C6EHAANXX_4	Agilent SureSelect v4	Other Soft tissue	1	0	0	0.08	2.3	3.74774	0	0	0	1	0	0	0	0	0	0	0	0	0	1	0	0	0	0	0	0	0	1	0	0	0	0	0	0	0	0	0	0	0	0	0	0	0
SU2C>	prad_su2c_2019	MO_1473_Tumor	5115505	mctp_SI_10613_C6JKTANXX_1	Agilent SureSelect v4	Bone	0	0	1	0.137	5.1	5.88768	0	0	0	0	1	0	0	0	0	0	0	0	0	0	0	0	0	0	1	0	1	0	0	0	0	0	1	0	0	0	0	0	0	0	0	0	0
SU2C>	prad_su2c_2019	MO_1482_T	5115614	mctp_SI_11789_C7G8TANXX_1	Agilent SureSelect v4	Liver	1	0	0	0.193	4.1	2.64946	0	0	0	1	0	0	0	0	0	0	0	0	0	0	0	0	0	1	1	1	0	0	0	1	1	0	0	0	1	0	0	0	1	0	1	0	0
SU2C>	prad_su2c_2019	MO_1490_T	5115548	mctp_SI_11090_C6PF4ANXX_3	Agilent SureSelect v4	Bone	0	1	1	0.121	2.6	8.22011	0	0	0	1	0	0	0	0	0	0	0	0	0	1	0	0	0	0	0	2	0	1	0	0	0	0	0	0	0	0	0	0	0	0	0	0	0
SU2C>	prad_su2c_2019	MO_1492_T	5115608	mctp_SI_11094_HKM5WADXX_0	Agilent SureSelect v4	Other Soft tissue	1	0	0	0.208	3.7	3.15897	0	0	1	0	0	0	0	0	0	0	0	0	0	1	1	0	0	1	0	0	0	1	1	0	1	0	0	0	1	0	0	0	0	0	0	0	0
SU2C>	prad_su2c_2019	MO_1499_T	5115609	mctp_SI_11321_C6V1BANXX_7	Agilent SureSelect v4	Bone	0	0	0	0.093	4.1	3.29484	0	0	0	1	0	0	0	0	0	0	0	0	0	0	0	0	2	0	1	1	0	1	0	0	0	0	0	0	0	0	0	0	0	0	1	0	0
SU2C>	prad_su2c_2019	MO_1510_T	5115610	mctp_SI_11446_C6UVMANXX_2	Agilent SureSelect v4	LN	1	0	0	0.13	5.3	4.44973	0	0	0	1	0	0	0	0	0	0	0	0	0	0	1	0	0	0	1	0	1	0	0	1	0	0	0	0	1	0	0	0	0	0	0	0	0
SU2C>	prad_su2c_2019	MO_1511_T	5115611	mctp_SI_11448_C6UVMANXX_3	Agilent SureSelect v4	LN	1	0	0	0.097	4.6	3.27219	0	0	0	1	0	0	0	0	0	0	0	0	0	1	0	0	0	0	0	0	1	0	0	0	0	0	0	0	0	0	0	0	0	0	0	0	0
SU2C>	prad_su2c_2019	MO_1514_T	5115612	mctp_SI_11450_C6UVMANXX_4	Agilent SureSelect v4	LN	1	1	1	0.191	2.1	7.84647	0	1	0	0	0	0	5	0	0	0	0	0	0	2	2	0	0	0	2	0	0	1	0	0	0	0	0	0	0	0	0	0	0	0	0	0	0
SU2C>	prad_su2c_2019	MO_1517_T	5115613	mctp_SI_11452_C6UVMANXX_7	Agilent SureSelect v4	Adrenal	0	0	0	0.086	3.9	5.77446	0	0	1	0	0	0	0	0	0	0	0	0	1	0	1	0	0	0	0	0	1	1	0	0	0	0	0	0	1	0	1	0	0	0	0	0	0
SU2C>	prad_su2c_2019	MO_1541_T	5115615	mctp_SI_12071_C7FHCANXX_4	Agilent SureSelect v4	Liver	0	0	1	0.047	2.9	6.19339	0	0	0	0	1	0	0	0	0	0	0	0	0	0	0	0	0	0	0	0	0	0	0	0	0	0	0	0	0	0	0	0	0	0	0	0	0
SU2C>	prad_su2c_2019	MO_1543_T	5115648	mctp_SI_12073_C7FVAANXX_1	Agilent SureSelect v4	Liver	0	0	1	0.076	3.5	3.94022	0	0	3	0	0	0	0	0	1	0	0	1	0	1	1	0	0	0	0	0	1	0	0	0	1	0	0	0	1	2	0	1	1	1	0	0	0
SU2C>	prad_su2c_2019	MO_1553_T	5115650	mctp_SI_12367_C7FN8ANXX_1	Agilent SureSelect v4	LN	0	1	1	0.095	2.3	4.42708	0	1	0	0	0	0	0	0	0	0	0	0	0	0	0	0	0	1	0	0	0	1	0	0	0	0	0	0	0	0	0	2	0	0	0	0	0
SU2C>	prad_su2c_2019	MO_1556_T	5115651	mctp_SI_12494_C7G91ANXX_5	Agilent SureSelect v4	LN	1	0	0	0.208	3.7	4.91395	0	0	3	0	0	0	0	1	0	0	0	1	0	1	0	0	0	0	1	0	0	1	0	0	1	0	0	1	0	0	0	1	1	1	0	0	0
SU2C>	prad_su2c_2019	PM10-TM	96115143	PM10_Z1-1_Case_CAAAAG	NA	LN	0	0	0	0.039	2	78.8729	0	0	0	0	1	0	0	0	0	0	0	0	0	0	0	0	0	0	0	0	0	0	0	0	0	0	0	0	0	0	0	0	0	0	0	0	0
SU2C>	prad_su2c_2019	PM119-TM	96115141	PM119_Z6_1_Case_HALO	Agilent HaloPlex	LN	1	0	0	0.07	3.9	2.9676	0	0	1	0	0	0	0	0	0	0	0	0	1	0	1	1	0	0	0	0	0	1	0	1	0	0	0	0	0	0	0	0	0	0	0	0	0
SU2C>	prad_su2c_2019	PM121-TM	96115142	PM121_Z1_1_Case_HALO	Agilent HaloPlex	LN	0	0	0	0.099	4.2	1.82412	0	0	0	0	1	0	0	0	0	0	0	0	0	0	1	0	0	0	1	1	0	0	0	0	0	0	0	0	0	0	0	0	0	0	0	0	0
SU2C>	prad_su2c_2019	PM124-TM	96115140	PM124_X1_3_Case_HALO	Agilent HaloPlex	Bone	0	0	0	0.108	4.8	2.9676	0	0	0	1	0	0	0	0	0	0	0	0	1	0	1	0	0	1	0	0	0	0	0	0	0	0	0	0	0	0	0	0	1	0	0	0	0
SU2C>	prad_su2c_2019	PM139-TM	96115204	PM139_Z3_1_Case_HALO	Agilent HaloPlex	Bone	1	0	0	0.108	2.4	2.72257	0	0	0	1	0	0	0	0	0	0	0	0	0	0	0	0	2	0	1	0	0	0	0	1	1	0	1	0	0	0	0	0	0	0	2	0	0
SU2C>	prad_su2c_2019	PM14-TM	96115135	PM14_x1_1_case_SS	Agilent SureSelect 2x75bp	Prostate	1	0	0	0.015	3.9	0.598965	0	0	0	1	0	0	0	0	0	0	0	0	0	1	0	0	0	0	0	0	0	1	0	0	0	0	0	0	1	0	0	0	1	0	0	0	0
SU2C>	prad_su2c_2019	PM15-TM	96115145	PM15_Z1_1_Case_SS	Agilent SureSelect 2x75bp	LN	0	0	0	0.106	3.9	4.13831	0	0	1	0	0	0	0	0	0	0	0	1	1	0	0	0	0	0	0	0	1	1	0	1	0	0	0	1	0	1	0	1	1	0	0	0	1
SU2C>	prad_su2c_2019	PM154-TM	96115164	PM154_Z1_1_Case_HALO	Agilent HaloPlex	Prostate	0	0	0	0.185	4	2.04193	0	0	1	0	0	0	0	0	0	0	0	1	1	0	0	0	0	0	1	1	1	1	0	0	0	0	1	0	1	0	0	0	0	0	1	0	0
SU2C>	prad_su2c_2019	PM155-TM	96115165	PM155_Z1_1_p2_v2_Case_HALO	Agilent HaloPlex	Liver	1	0	0	0.144	3.6	3.18541	0	0	1	0	0	0	0	0	0	0	0	1	0	0	1	0	0	0	0	0	1	1	0	0	1	0	0	0	1	0	0	0	0	0	0	0	0
SU2C>	prad_su2c_2019	PM156-TM	96115206	PM156_Z5_1_Case_HALO	Agilent HaloPlex	Prostate	0	1	1	0.185	2.3	4.51947	0	0	3	0	0	0	0	1	0	0	0	0	0	1	0	0	0	0	0	0	0	0	1	0	0	0	0	0	0	0	0	0	0	0	0	0	0
SU2C>	prad_su2c_2019	PM158-TM	96115207	PM158_X1_1_Case	#N/A	Bone	1	0	0	0.103	4.4	3.34876	0	0	0	1	0	0	0	0	0	0	0	0	0	0	1	0	0	0	0	0	0	0	1	0	0	0	0	0	0	0	0	0	0	0	0	0	1
SU2C>	prad_su2c_2019	PM159-TM	96115208	PM159_Z7_1_Case_HALO	Agilent HaloPlex	Lung	1	0	0	0.094	2.5	0.925674	0	0	0	0	1	0	0	0	0	0	0	0	0	0	1	0	0	1	0	0	0	0	1	0	0	0	0	0	0	0	0	0	0	1	0	0	0
SU2C>	prad_su2c_2019	PM161-TM	96115209	PM161_Z1_1_Case_HALO	Agilent HaloPlex	Liver	1	0	0	0.128	4.2	2.91315	0	0	1	0	0	0	0	0	0	0	0	0	0	1	0	0	0	0	0	0	0	1	0	0	0	0	0	0	1	0	0	0	0	0	0	0	0
SU2C>	prad_su2c_2019	PM163-TM	96115210	PM163_Z7_1_Case_HALO	Agilent HaloPlex	Liver	1	0	0	0.12	3.4	1.41574	0	0	1	0	0	0	0	0	0	0	0	1	0	1	0	0	0	1	0	0	1	1	0	0	0	0	0	0	1	0	0	0	0	0	0	0	0
SU2C>	prad_su2c_2019	PM170-TM	96115211	PM170_Z1_1_Case_HALO	Agilent HaloPlex	Bone	1	0	0	0.134	2.5	1.41574	0	0	0	0	1	0	0	0	0	0	0	0	0	0	1	0	0	0	0	0	0	0	0	0	0	0	0	0	0	0	0	0	0	0	0	0	0
SU2C>	prad_su2c_2019	PM172-TM	96115213	PM172_X1_1_Case_HALO	Agilent HaloPlex	Bone	1	0	0	0.199	4	1.57909	0	0	0	1	0	0	0	0	0	0	0	0	0	0	0	0	0	0	0	0	0	0	1	0	0	0	0	0	0	0	0	0	1	0	0	0	0
SU2C>	prad_su2c_2019	PM2-TM	96115137	PM2_Z3_1_Case_HALO	Agilent SureSelect 2x75bp HaloPlex	LN	1	0	0	0.114	3.5	2.77702	0	0	0	1	0	0	0	0	0	0	0	0	0	0	1	0	0	0	1	0	0	0	0	0	0	0	0	0	1	0	0	0	1	0	0	0	0
SU2C>	prad_su2c_2019	PM6-Halo-TM	96115144	PM6_Z5_1_Case_HALO	Agilent SureSelect 2x75bp	LN	0	0	0	0.164	4.3	3.26708	0	0	1	0	0	1	0	0	0	1	0	1	1	0	0	0	0	2	1	0	0	1	0	0	0	0	1	0	1	1	0	1	1	0	0	0	0
SU2C>	prad_su2c_2019	PM78-TM	96115146	PM78_Z1_1_Case_HALO	Agilent HaloPlex	LN	0	0	0	0.054	2.7	2.34141	0	0	0	0	1	0	0	0	0	0	0	0	0	0	0	0	2	0	0	0	1	0	0	0	0	0	0	0	0	0	0	0	0	0	0	0	0
SU2C>	prad_su2c_2019	PM9-TM	96115163	PM9_X1_1_Case	Agilent HaloPlex	Bone	0	0	0	0.118	3.7	1.30683	0	0	0	0	1	0	0	0	0	0	0	0	0	0	0	0	0	0	0	0	0	0	0	0	0	0	0	0	0	0	0	0	0	0	0	0	0
SU2C>	prad_su2c_2019	PM90-TM	96115139	PM90_Z1_1_Case_HALO	NA	Liver	1	0	0	0.095	3.9	1.76967	0	0	0	0	1	0	0	0	0	0	0	0	0	0	1	0	1	1	0	0	0	0	1	0	0	0	0	0	0	0	0	0	0	0	0	0	0
SU2C>	prad_su2c_2019	PRAD-01115245-Tumor-SM-6WZF3	1115245	01115245-TA1	Agilent	Bone	0	0	0	0.003	2.2	1.74683	0	0	0	0	1	0	0	0	0	0	0	0	0	0	0	0	2	0	0	0	0	0	0	0	0	0	0	0	0	0	0	0	0	0	0	0	0
SU2C>	prad_su2c_2019	PRAD-01115249-Tumor-SM-6VZ7K	1115249	01115249_-TA3	Agilent	Bone	0	0	0	0.144	5.9	2.69203	0	0	0	1	0	0	0	0	0	1	0	0	0	0	0	0	0	0	1	0	0	1	0	0	0	0	0	0	1	1	0	0	2	0	1	0	0
SU2C>	prad_su2c_2019	PRAD-01115257-Tumor-SM-6WZF8	1115257	01115257-TA2	Agilent	Bone	0	0	0	0.026	4.9	2.60828	0	0	1	0	0	0	0	0	0	0	0	0	1	1	0	1	2	0	0	0	0	1	0	0	0	0	0	0	1	0	1	0	0	0	0	0	1
SU2C>	prad_su2c_2019	PRAD-01115263-Tumor-SM-6WZF9	1115263	01115263-TA2	Agilent	Bone	0	0	0	0.12	2.6	1.81862	0	0	1	0	0	0	5	0	0	0	0	0	0	0	0	0	0	1	0	0	0	0	0	0	0	0	1	0	0	1	1	0	0	0	0	0	0
SU2C>	prad_su2c_2019	PRAD-01115264-Tumor-SM-6WZFA	1115264	01115264-TA3	Agilent	Bone	0	0	0	0.123	4.6	1.95023	0	0	0	3	0	0	0	1	0	0	0	0	0	1	0	0	0	0	0	0	0	1	0	0	0	0	0	0	1	0	0	0	1	0	0	0	0
SU2C>	prad_su2c_2019	PRAD-01115265-Tumor-SM-6WZFB	1115265	01115265-TA1	Agilent	Bone	0	0	0	0.028	2.7	1.54343	0	0	0	0	1	0	0	0	0	0	0	0	0	0	0	0	1	0	0	0	0	0	0	1	0	0	0	1	0	0	0	0	0	0	0	0	0
SU2C>	prad_su2c_2019	PRAD-01115284-Tumor-SM-6WZF6	1115284	01115284-TA2	Agilent	Bone	0	0	0	0.117	2.5	2.15363	0	0	0	1	0	0	0	0	0	0	0	0	0	0	0	0	0	0	0	0	0	1	0	0	0	0	0	0	1	0	0	0	0	0	0	0	0
SU2C>	prad_su2c_2019	PRAD-01115342-Tumor-SM-6VZ7L	1115342	01115342_-TA1	Agilent	LN	0	0	0	0.127	2.6	1.26825	1	3	0	0	0	0	0	0	0	0	0	0	2	0	0	0	0	1	1	0	0	0	0	0	0	1	0	0	0	0	0	0	0	0	0	0	0
SU2C>	prad_su2c_2019	PRAD-01115343-Tumor-SM-6VZ7N	1115343	01115343-TA1	Agilent	Bone	0	0	0	0.151	2.5	1.42379	0	0	0	0	1	0	0	0	0	0	0	0	0	0	0	0	0	0	1	0	0	1	0	1	0	0	0	0	0	0	0	0	1	1	0	0	0
SU2C>	prad_su2c_2019	PRAD-01115362-Tumor-SM-7A15P	1115362	01115362-TA2	ICE	LN	1	0	0	0.118	2	65.2258	0	0	0	1	0	0	0	0	0	0	0	0	0	0	0	0	0	0	1	0	1	0	0	0	0	0	0	0	0	0	0	0	0	1	0	0	0
SU2C>	prad_su2c_2019	PRAD-01115432-Tumor-SM-6B2K8	1115442	01115432-TA2-TA4	NA	Bone	0	0	0	0.064	2.5	3.3871	0	0	1	0	0	0	0	0	0	0	0	0	1	1	0	0	0	1	0	0	0	0	0	0	0	0	0	0	1	0	0	1	0	0	0	0	0
SU2C>	prad_su2c_2019	PRAD-01115444-Tumor-SM-6B2K9	1115444	01115244-TA4	ICE	Bone	1	0	0	0.124	2.4	3.24194	0	0	0	0	1	0	0	0	0	1	0	0	0	0	0	0	0	0	2	0	0	1	0	0	0	0	0	0	0	0	0	0	0	0	0	0	0
SU2C>	prad_su2c_2019	PRAD-01115463-Tumor-SM-6B2KB	1115463	01115463-TA3	ICE	Bone	0	0	0	0.04	2.4	3	0	0	0	0	1	0	0	0	0	0	0	0	0	0	0	0	1	0	0	0	0	1	0	0	0	0	0	0	0	0	0	0	0	0	0	0	0
SU2C>	prad_su2c_2019	PRAD-01115466-Tumor-SM-6B2KC	1115466	01115466-TA6	ICE	Bone	0	1	0	0.169	3.3	4.27419	0	0	0	1	0	0	0	0	0	0	0	0	0	1	0	0	0	1	0	0	1	1	0	0	0	0	0	0	0	0	0	0	1	0	0	0	0
SU2C>	prad_su2c_2019	PRAD-01115467-Tumor-SM-6B2KD	1115467	01115467-TA2	ICE	Bone	1	0	0	0.0002	2	3.30645	0	0	0	0	1	0	0	0	0	0	0	0	0	0	0	0	0	0	0	0	0	0	0	0	0	0	0	0	0	0	0	0	0	0	0	0	0
SU2C>	prad_su2c_2019	PRAD-01115525-Tumor-SM-A4KNC	1115525	01115525-TA5	ICE	Other Soft tissue	1	0	1	0.181	3.7	8.96774	0	0	1	0	0	0	0	0	0	0	0	0	0	0	0	0	0	0	1	0	0	0	0	0	1	0	0	1	0	0	0	0	0	0	0	0	0
SU2C>	prad_su2c_2019	PRAD-01115526-Tumor-SM-A4KND	1115526	01115526-TA5	ICE	LN	1	0	1	0.007	2.1	5.72581	0	0	0	0	1	0	0	0	0	0	0	0	0	0	0	0	0	0	1	0	0	1	0	0	0	0	0	0	0	0	0	0	0	0	0	0	0
SU2C>	prad_su2c_2019	PRAD-01115527-Tumor-SM-A4KNE	1115527	01115527-TA4	ICE	Bone	1	1	1	0.212	2.5	12.1935	0	0	1	0	0	0	0	0	0	0	0	0	0	1	0	0	0	1	1	1	0	1	0	0	0	0	0	0	0	0	0	0	0	0	0	0	0
SU2C>	prad_su2c_2019	PRAD-01115528-Tumor-SM-A4KNF	1115544	01115528-TA1	NA	Bone	1	0	1	0.02	2.4	8.758	0	1	0	0	0	0	0	0	0	0	0	0	0	1	0	0	0	0	0	0	0	1	0	0	0	0	0	0	0	0	0	0	0	0	0	0	0
SU2C>	prad_su2c_2019	PRAD-01115531-Tumor-SM-A4KNG	1115531	01115531-TA4	ICE	Bone	1	1	1	0.081	2.2	11.7903	1	3	0	0	0	0	0	0	3	0	0	0	0	2	0	0	0	0	0	0	0	1	0	0	2	0	0	0	0	0	0	0	0	0	0	0	0
SU2C>	prad_su2c_2019	PRAD-01115549-Tumor-SM-A4KNH	1115549	01115549-TA2	ICE	Bone	1	0	1	0.131	2.2	9.41935	0	0	0	0	1	0	0	0	0	0	0	0	0	0	0	0	0	0	0	0	0	0	0	0	0	0	0	0	0	0	0	0	0	0	0	0	0
SU2C>	prad_su2c_2019	PRAD-01115550-Tumor-SM-A4KNI	1115550	01115550-TA5	ICE	Bone	1	0	1	0.095	2.7	7.32258	0	0	0	0	1	0	0	0	0	1	0	0	0	0	0	0	0	0	0	0	0	1	0	0	0	0	0	0	0	1	0	0	0	0	0	0	0
SU2C>	prad_su2c_2019	PRAD-01115554-Tumor-SM-A56E4	1115554	01115554-TA1	ICE	Bone	1	0	1	0.174	2	7.62903	0	0	0	0	1	0	0	0	0	0	0	0	0	0	0	0	0	0	0	0	0	1	0	0	0	0	0	0	0	0	0	0	0	0	0	0	0
SU2C>	prad_su2c_2019	PRAD-01115556-Tumor-SM-A56E5	1115556	01115554-TC1	ICE	Other Soft tissue	1	0	1	0.048	2.1	11.5968	0	0	0	0	1	0	0	0	0	0	0	0	0	0	0	0	0	0	1	0	0	0	0	1	0	0	0	1	0	0	0	0	0	0	0	0	0
SU2C>	prad_su2c_2019	PRAD-01115569-Tumor-SM-A56E6	1115569	01115569-TA5	ICE	Bone	1	0	1	0.117	2.3	11.1129	1	3	0	0	0	0	0	0	0	0	0	0	0	2	0	0	0	0	0	0	0	1	0	0	0	0	0	0	0	0	0	0	0	0	0	0	0
SU2C>	prad_su2c_2019	PRAD-01115574-Tumor-SM-A56E7	1115574	01115574-TC2	ICE	LN	1	0	1	0.137	4	10.9355	0	0	0	0	1	0	0	0	0	0	0	0	0	0	0	0	0	0	0	0	0	0	0	0	0	0	0	0	0	0	0	0	0	0	0	0	0
SU2C>	prad_su2c_2019	PRAD-01115576-Tumor-SM-A56E8	1115576	01115576-TB1	ICE	Liver	1	0	0	N	N	5.80645	0	0	0	1	0	0	0	0	0	0	0	0	0	1	0	0	0	0	0	0	0	1	0	0	0	0	0	0	0	0	0	0	0	0	0	0	0
SU2C>	prad_su2c_2019	PRAD-01115577-Tumor-SM-A56E9	1115577	01115577-TC2	ICE	Bone	1	0	1	0.265	4	17.0806	1	3	0	0	0	0	0	0	0	0	0	0	2	0	0	0	0	0	0	0	0	0	0	0	0	0	0	0	0	0	0	0	0	0	0	0	0
SU2C>	prad_su2c_2019	PRAD-01115578-Tumor-SM-A56EA	1115578	01115578-TA2	ICE	Bone	1	0	1	0.32	2.5	6.20968	0	0	0	0	1	0	0	0	0	0	0	0	0	0	0	0	0	0	0	0	0	0	0	0	0	0	0	0	0	0	0	0	0	0	0	0	0
SU2C>	prad_su2c_2019	PRAD-01115581-Tumor-SM-A56EB	1115581	PRAD-01115581-Tumor-SM-A56EB	ICE	Bone	1	0	0	0.128	2.7	6.22581	0	0	0	0	1	0	0	0	0	0	0	0	0	0	0	0	2	0	0	2	0	1	0	0	0	0	0	0	0	0	0	0	1	0	1	0	0
SU2C>	prad_su2c_2019	PRAD-06115124-Tumor-SM-7LGU1	6115124	06115124-T-B-1	ICE	Other Soft tissue	1	0	0	0.003	2	2.79032	0	0	0	0	1	0	0	0	0	0	0	0	0	0	0	0	0	0	0	0	0	0	0	0	0	0	0	0	0	0	0	0	0	0	0	0	0
SU2C>	prad_su2c_2019	PRAD-6115250.0-Tumor-SM-B2XRX	6115250	06115250-T-B2-1	ICE	LN	1	1	1	0.024	2.4	6.22581	1	3	0	0	0	0	0	0	0	0	0	0	0	2	0	0	0	0	0	0	0	0	0	0	0	0	0	0	0	0	0	0	0	0	0	0	0
SU2C>	prad_su2c_2019	PRAD-6115296.0-Tumor-SM-B2XS2	6115296	06115296-T-A1-1	ICE	Liver	1	0	0	0.002	2	4.79032	0	0	0	0	1	0	0	0	0	0	0	0	0	0	0	0	0	0	0	0	0	0	0	0	0	0	0	0	0	0	0	0	0	0	0	0	0
SU2C>	prad_su2c_2019	PRAD-6115381.0-Tumor-SM-7LGU3	6115381	06115381-T-A-1	ICE	Other Soft tissue	1	0	0	0.122	4.1	3.54839	0	0	1	0	0	0	0	0	0	0	0	0	0	1	0	1	0	0	0	0	0	1	0	0	0	0	0	0	1	1	0	1	0	0	0	0	0
SU2C>	prad_su2c_2019	PRAD-6115382.0-Tumor-SM-7LGU5	6115382	06115382-T-B-1	ICE	Lung	1	1	1	0.008	2.2	3.70968	0	0	0	0	1	0	0	0	0	0	0	0	0	0	0	0	0	0	0	0	0	0	0	0	0	0	0	0	0	0	0	0	1	0	0	0	0
SU2C>	prad_su2c_2019	PRAD-6115383.0-Tumor-SM-7LGU6	6115383	06115383-T-A-1	ICE	Bone	0	0	0	0.123	5.5	3.04839	0	0	0	0	1	0	0	0	0	0	0	0	0	0	0	0	0	1	1	1	0	1	0	0	0	0	0	0	1	0	0	0	1	0	0	0	0
SU2C>	prad_su2c_2019	PRAD-6115385.0-Tumor-SM-7LGU7	6115385	06115385-T-A-1	ICE	LN	1	0	0	0.057	4.3	5.59677	0	0	0	1	0	0	0	0	0	0	0	0	0	0	0	0	0	0	1	0	0	0	0	0	0	0	0	0	0	0	0	0	0	0	0	0	0
SU2C>	prad_su2c_2019	PRAD-6115386.0-Tumor-SM-7LGU8	6115386	06115386-T-A-1	ICE	LN	0	0	0	0.078	4	6.30645	0	0	1	0	0	0	0	0	0	0	0	1	0	1	0	0	0	1	1	0	0	1	0	0	0	0	0	1	1	1	0	1	0	0	0	0	0
SU2C>	prad_su2c_2019	PRAD-6115387.0-Tumor-SM-7LGU9	6115387	06115387-T-C-1	ICE	Bone	0	0	0	0.191	2.6	4.30645	0	0	1	0	0	0	0	0	0	0	0	1	0	0	0	0	0	1	1	0	0	1	0	0	0	0	0	0	1	0	0	0	1	0	0	0	0
SU2C>	prad_su2c_2019	PRAD-6115388.0-Tumor-SM-7LGUA	6115388	06115388-T-C-1	ICE	Other Soft tissue	1	0	0	0.052	5.1	4.91935	1	0	3	0	0	0	0	0	0	1	0	1	1	0	0	0	0	1	0	0	1	1	0	0	0	0	0	0	0	1	0	0	0	0	0	0	0
SU2C>	prad_su2c_2019	PRAD-6115389.0-Tumor-SM-7LGUB	6115389	06115389-T-B-1	ICE	LN	0	0	0	0.141	4.1	5.20968	0	0	0	1	0	0	1	0	0	0	0	0	0	0	0	0	0	1	1	1	0	1	0	0	0	0	0	1	0	0	0	0	0	0	0	0	0
SU2C>	prad_su2c_2019	PRAD-6115390.0-Tumor-SM-7LGUC	6115390	06115390-T-C-1	ICE	Liver	1	1	1	0.264	2.3	6.48387	0	1	0	0	0	0	0	0	0	0	0	0	0	2	0	0	0	0	1	1	0	1	0	0	0	0	0	0	1	0	0	0	0	0	0	0	0
SU2C>	prad_su2c_2019	PRAD-6115391.0-Tumor-SM-7LGUD	6115391	06115391-T-B-1	ICE	LN	1	1	1	0.097	2.4	6.16129	0	0	1	0	0	0	0	0	0	0	0	1	1	1	0	1	0	0	0	0	0	1	0	0	0	1	0	0	0	0	0	1	0	0	0	0	0
SU2C>	prad_su2c_2019	PRAD-6115392.0-Tumor-SM-B2XRZ	6115392	06115392-T-B-1	ICE	LN	1	1	0	0.002	2	8.19355	0	0	1	0	0	0	0	0	0	0	0	1	0	1	0	0	0	0	1	1	0	1	0	1	1	0	0	0	1	1	0	0	0	0	0	0	0
SU2C>	prad_su2c_2019	PRAD-6115394.0-Tumor-SM-7LGUG	6115394	06115394-T-C-1	ICE	Bone	0	0	0	0.151	6.4	4.19355	0	0	3	0	0	0	0	1	0	0	0	0	0	0	0	0	0	1	1	0	0	1	0	0	0	0	0	0	1	0	0	0	1	0	0	0	1
SU2C>	prad_su2c_2019	PRAD-6115395.0-Tumor-SM-7LGUH	6115395	06115395-T-B-1	ICE	Bone	1	0	0	0.102	4.1	3.74194	0	0	0	1	0	0	0	0	0	0	0	0	0	0	1	0	0	0	1	0	0	1	0	1	0	0	0	0	0	0	0	0	0	0	0	0	0
SU2C>	prad_su2c_2019	PRAD-6115396.0-Tumor-SM-7LGUI	6115396	06115396-T-A-1	ICE	LN	1	0	0	0.059	2.6	4.5	0	0	0	0	1	0	0	0	0	0	0	0	0	0	0	0	2	0	0	0	0	0	0	0	0	0	0	0	0	0	0	0	0	1	0	0	0
SU2C>	prad_su2c_2019	PRAD-6115397.0-Tumor-SM-7LGUJ	6115397	06115397-T-C-1	ICE	Liver	1	0	0	0.096	5.7	4.41935	0	0	1	0	0	0	0	0	0	0	0	1	0	1	0	0	0	0	1	1	0	1	0	0	0	0	0	0	0	0	1	0	1	0	0	0	0
SU2C>	prad_su2c_2019	PRAD-6115398.0-Tumor-SM-7LGUK	6115398	06115398-T-B-1	ICE	LN	1	0	0	0.095	5.1	4.74194	0	0	0	1	0	0	0	0	0	0	0	0	0	0	0	0	0	1	1	1	0	1	1	0	0	0	0	0	1	0	1	0	0	0	0	0	0
SU2C>	prad_su2c_2019	PRAD-6115399.0-Tumor-SM-7LGUL	6115399	PRAD-6115399.0-Tumor-SM-7LGUL	ICE	LN	1	0	0	0.075	4.3	6.72581	0	0	0	1	0	0	0	0	0	0	0	0	0	0	0	0	2	0	0	1	0	0	0	0	0	0	0	0	0	0	0	0	1	0	0	0	0
SU2C>	prad_su2c_2019	PRAD-6115400.0-Tumor-SM-7LGUM	6115400	06115400-T-A-1	ICE	LN	1	0	0	0.123	3.9	3.04839	0	0	0	1	0	0	0	0	0	0	0	0	0	1	0	0	0	0	1	0	0	1	0	1	0	0	0	1	0	0	0	0	1	0	0	0	0
SU2C>	prad_su2c_2019	PRAD-6115401.0-Tumor-SM-7LGUO	6115401	06115401-T-A-1	ICE	LN	0	0	0	0.028	2.4	22.629	0	0	0	0	1	0	0	0	0	0	0	0	0	0	0	0	0	0	0	0	0	0	0	0	0	0	0	0	0	0	0	0	0	0	0	0	0
SU2C>	prad_su2c_2019	PRAD-6115402.0-Tumor-SM-7LGUP	6115402	06115402-T-C-1	ICE	LN	1	0	0	0.07	2.3	3.40323	0	0	0	1	0	0	0	0	0	0	0	0	0	1	0	0	0	0	0	0	0	0	0	0	0	0	0	0	0	0	0	0	0	0	0	0	0
SU2C>	prad_su2c_2019	PRAD-6115403.0-Tumor-SM-7LGUQ	6115403	06115403-T-A-1	ICE	LN	0	0	0	0.138	6.3	4.82258	0	0	1	0	0	0	0	0	0	1	0	1	0	1	0	0	0	1	1	0	0	1	0	0	1	0	0	0	1	0	0	0	0	0	0	0	0
SU2C>	prad_su2c_2019	PRAD-6115427.0-Tumor-SM-B2XRT	6115427	06115427-T-C-1	ICE	Bone	1	1	1	0.205	4	12.5645	1	3	0	0	0	0	1	0	0	0	0	0	0	2	0	0	0	0	0	0	0	0	0	0	0	0	0	0	0	0	0	0	0	0	0	0	0
SU2C>	prad_su2c_2019	PRAD-6115590.0-Tumor-SM-B2XRS	6115590	06115590-T-A-1	ICE	Lung	1	1	1	0.094	5.9	21.371	0	0	1	0	0	0	1	0	0	0	0	0	1	1	0	0	0	1	0	0	0	1	0	0	0	0	0	0	0	1	1	0	0	0	0	0	0
SU2C>	prad_su2c_2019	PRAD-6115592.0-Tumor-SM-B2XRU	6115592	06115592-T-C-1	ICE	Liver	1	0	1	0.05	2.2	6.96774	0	0	0	1	0	0	0	0	0	0	0	0	0	0	2	0	0	0	0	0	0	0	0	0	1	0	0	0	0	0	0	0	1	0	0	0	1
SU2C>	prad_su2c_2019	PRAD-6115593.0-Tumor-SM-B2XRV	6115593	06115593-T-C-2	ICE	Liver	1	1	1	0.08	2.6	6.70968	0	0	0	0	1	0	0	0	0	0	0	0	0	0	0	0	0	1	0	0	1	0	0	0	0	0	0	0	0	0	0	0	0	0	0	0	0
SU2C>	prad_su2c_2019	PRAD-6115594.0-Tumor-SM-B2XRW	6115594	06115594-T-A-1	ICE	LN	1	0	0	0.173	2	5.58065	0	0	0	0	1	0	0	0	0	0	0	0	0	0	0	0	0	1	0	0	0	1	0	0	0	0	0	0	0	0	0	0	0	0	0	0	0
SU2C>	prad_su2c_2019	PRAD-6115595.0-Tumor-SM-B2XRY	6115595	06115595-T-A-1	ICE	LN	1	0	0	0.102	2.2	6.41935	0	1	0	0	0	3	0	0	0	0	0	0	0	0	0	0	0	2	0	0	0	0	0	0	0	0	0	0	0	0	0	0	0	0	0	0	0
SU2C>	prad_su2c_2019	PRAD-6115596.0-Tumor-SM-B2XS1	6115596	06115596-T-A-1	ICE	Lung	1	0	0	0.052	4.4	4.58065	0	0	1	0	0	1	0	0	0	0	0	1	0	1	0	0	0	2	0	0	1	0	0	0	0	0	0	0	1	1	0	1	1	0	0	0	0
SU2C>	prad_su2c_2019	PRAD-6115597.0-Tumor-SM-B2XS5	6115597	06115597-T-A-1	ICE	LN	1	0	0	0.111	4	6.35484	0	0	1	0	0	1	0	0	0	0	0	0	1	1	0	1	0	2	0	0	0	0	0	0	0	0	1	0	0	0	0	0	0	0	0	0	0
SU2C>	prad_su2c_2019	PRAD-6115598.0-Tumor-SM-B2XS3	6115598	06115598-T-A-1	ICE	LN	1	0	1	0.182	2.2	5.66129	0	0	1	0	0	0	0	0	0	0	0	0	0	1	0	0	0	0	1	0	0	1	0	0	0	0	0	1	0	0	0	0	0	0	0	0	0
SU2C>	prad_su2c_2019	PRAD-6115599.0-Tumor-SM-B2XS4	6115599	06115599-T-B-1	ICE	LN	1	0	0	0.094	3.9	5.70968	0	0	0	1	0	0	0	0	0	0	0	0	0	0	0	0	0	1	1	0	0	0	0	0	0	0	0	0	1	0	0	0	0	0	0	0	0
SU2C>	prad_su2c_2019	PRAD-6115600.0-Tumor-SM-B2XS6	6115600	06115600-T-A-1	ICE	LN	1	0	1	0.223	2	5.66129	0	0	1	0	0	0	0	0	0	0	0	1	0	1	0	0	0	1	1	0	0	1	0	0	0	0	0	1	1	0	0	0	1	0	0	0	0
SU2C>	prad_su2c_2019	PRAD-6115601.0-Tumor-SM-B2XS7	6115601	06115601-T-A-1	ICE	LN	1	1	1	0.091	5.4	6.40323	0	0	1	0	0	0	0	0	0	0	0	0	0	1	0	0	0	0	1	0	1	1	0	0	1	1	0	0	1	0	0	0	1	0	0	0	0
SU2C>	prad_su2c_2019	PRAD-6115603.0-Tumor-SM-B2XS8	6115603	06115603-T-A-1	ICE	Bone	1	0	1	0.103	2.4	6.46774	0	0	0	0	1	0	0	0	0	0	0	0	0	0	0	0	0	0	0	0	0	1	0	0	0	0	0	0	0	0	0	0	0	1	0	0	0
SU2C>	prad_su2c_2019	PRAD-6115604.0-Tumor-SM-B2XS9	6115604	06115604-T-A-1	ICE	Lung	1	1	1	0.181	4.2	8.58065	0	0	1	0	0	0	0	0	0	0	0	0	0	1	0	0	0	1	0	0	0	1	0	0	0	0	0	0	1	0	0	0	0	0	0	0	0
SU2C>	prad_su2c_2019	PRAD-6115605.0-Tumor-SM-B2XSA	6115605	PRAD-6115605.0-Tumor-SM-B2XSA	ICE	LN	1	0	0	0.08	4.6	19.3847	0	0	1	0	0	0	1	0	0	0	0	1	1	1	0	1	0	0	0	1	0	1	0	0	0	0	0	0	0	1	0	1	0	0	0	0	1
SU2C>	prad_su2c_2019	PRAD-DFCI.11-104.15-Tumor-SM-3S2HH	1115021	DFCI.11-104.15	Agilent	LN	1	0	0	0.188	5.5	1.12467	0	0	0	0	1	0	0	0	0	0	0	0	0	0	0	0	0	0	0	0	0	1	0	0	0	0	0	0	0	0	0	0	0	0	1	0	0
SU2C>	prad_su2c_2019	PROS01448-1115161-Tumor-SM-5SGU1	1115161	01115161-TA1	Agilent	LN	1	0	0	0.076	2.4	2.83561	0	0	0	0	1	0	0	0	0	0	0	0	0	0	0	0	2	0	0	0	0	1	0	0	0	0	0	0	0	0	0	0	0	0	1	0	0
SU2C>	prad_su2c_2019	PROS01448-1115183-Tumor-SM-5SGU3	1115183	01115183-TA2	Agilent	Bone	1	0	0	0.067	2.2	1.84255	0	0	0	0	1	0	0	0	0	0	0	0	0	0	0	0	2	0	0	0	0	1	0	0	0	0	0	0	1	0	0	0	0	1	0	0	0
SU2C>	prad_su2c_2019	PROS01448-1115202-Tumor-SM-5SGU5	1115202	01115202-TA1	Agilent	LN	1	0	0	0.055	4.6	3.0749	0	0	1	0	0	0	0	0	0	0	0	1	0	1	0	0	2	0	0	0	0	1	0	1	0	0	0	1	1	1	1	0	1	0	0	0	0
SU2C>	prad_su2c_2019	PROS01448-1115244-Tumor-SM-5SGU6	1115244	01115444-TA6	Agilent	Bone	1	0	0	0.089	2.3	7.60948	0	0	0	3	0	0	0	0	1	1	0	0	0	1	0	0	0	0	0	0	0	1	0	0	0	0	0	0	2	2	0	0	0	0	0	0	0
SU2C>	prad_su2c_2019	PROS01448-6115219-Tumor-SM-67ERS	6115219	06115219-T-C1_Ex	Agilent	Other Soft tissue	1	0	0	0.109	7	2.70607	0	0	1	0	0	0	0	0	0	0	0	1	0	0	0	0	0	0	1	1	0	1	0	0	0	0	0	0	1	1	0	1	0	0	0	0	0
SU2C>	prad_su2c_2019	PROS01448-6115224-Tumor-SM-67ERT	6115224	06115224-T-C1_Ex	Agilent	Bone	1	0	0	0.066	4	2.74004	0	0	0	1	0	0	0	0	0	0	0	0	0	0	1	0	0	0	1	0	0	1	0	0	0	0	0	0	0	0	0	0	0	0	0	0	0
SU2C>	prad_su2c_2019	PROS01448-6115227-Tumor-SM-67ERU	6115227	06115227-T-C1_Ex	Agilent	Other Soft tissue	1	0	0	0.1	2.1	2.20148	0	0	0	0	1	0	0	0	0	0	0	0	0	0	0	0	0	1	1	0	1	0	0	0	0	0	0	0	0	0	0	0	0	0	0	0	0
SU2C>	prad_su2c_2019	PROS01448-6115233-Tumor-SM-67ERW	6115233	06115233-T-C1_Ex	Agilent	LN	1	0	0	0.14	4	2.64946	0	0	1	0	0	0	0	0	0	0	0	0	0	1	0	0	0	0	1	0	0	1	0	0	0	0	1	0	1	0	0	0	0	0	0	0	0
SU2C>	prad_su2c_2019	PROS01448-6115234-Tumor-SM-67ERX	6115234	06115234-T-A1_Ex	Agilent	LN	1	0	0	0.174	3.5	2.04937	0	0	0	1	0	0	0	0	0	0	0	1	0	0	0	0	0	0	1	0	0	1	0	0	0	0	0	0	1	0	0	0	0	1	0	0	0
SU2C>	prad_su2c_2019	PROS01448-6115235-Tumor-SM-67ERY	6115235	06115235-T-A1_Ex	Agilent	LN	1	1	1	0.1	4.3	4.85762	0	1	0	0	0	3	0	0	0	0	0	0	0	2	0	0	0	2	0	0	0	0	0	0	0	0	0	0	0	0	0	0	0	0	0	0	0
SU2C>	prad_su2c_2019	PROS01448-6115237-Tumor-SM-67ERZ	6115237	06115237-T-A1_Ex	Agilent	Liver	1	1	1	0.257	3.6	2.78533	0	0	0	1	0	0	0	0	0	0	0	0	0	1	0	0	0	1	0	0	1	0	0	0	0	0	0	0	1	0	0	0	0	0	0	0	0
SU2C>	prad_su2c_2019	PROS01448-6115242-Tumor-SM-67ES1	6115242	06115242-T-C1_Ex	Agilent	Bone	1	0	0	0.163	4.2	1.86821	0	0	0	0	1	0	0	0	0	0	0	0	0	0	1	0	0	0	0	0	0	1	0	0	0	0	0	0	0	0	0	0	0	0	0	0	0
SU2C>	prad_su2c_2019	PROS01448-6115247-Tumor-SM-67ES2	6115247	06115247-T-A1_Ex	Agilent	LN	1	0	0	0.125	2.1	1.43575	0	0	1	0	0	0	0	0	0	0	0	0	0	1	0	0	0	0	0	0	0	1	0	0	0	0	0	0	0	0	0	0	0	0	0	0	0
SU2C>	prad_su2c_2019	PROS01448-6115251-Tumor-SM-67ES6	6115251	06115251-T-A1_Ex	Agilent	LN	1	0	0	0.144	4	1.94746	0	0	0	0	1	0	0	0	0	0	0	0	0	0	0	0	0	0	0	0	0	1	0	0	0	0	0	0	0	0	0	0	0	0	0	0	0
SU2C>	prad_su2c_2019	PROS01448-DFCI.10-448.P05-Tumor-SM-581ST	1115303	DFCI.10-448.P05_base_OCT_A		Bone	0	0	0	0.109	4.8	1.41182	0	0	0	0	1	0	0	0	0	0	0	0	0	0	0	0	0	0	0	0	0	0	0	0	0	0	0	0	0	0	0	0	0	0	0	0	0
SU2C>	prad_su2c_2019	PROS01448-DFCI.10-448.P15-Tumor-SM-5CQ5D	1115305	10-448.P15_base_OCT_C	Agilent	LN	0	0	0	0.07	2	1.5195	0	0	0	1	0	0	0	0	0	0	0	0	0	0	0	0	0	0	0	0	0	1	0	0	0	0	0	0	0	0	0	0	0	0	0	0	0
SU2C>	prad_su2c_2019	PROS01448-DFCI.10-448.P20-Tumor-SM-5CQ5F	1115306	10-448.P20_base_pull	Agilent	Bone	0	0	0	0.056	2.2	1.30414	0	0	0	0	1	0	0	0	0	0	0	0	0	0	0	0	0	0	1	0	0	0	0	0	0	0	0	0	1	0	0	0	0	0	0	0	0
SU2C>	prad_su2c_2019	PROS01448-DFCI.10-448.P22-Tumor-SM-5CQ5H	1115314	01115314-TA6		Bone	0	0	0	0.004	2.1	2.26131	0	0	0	0	1	0	0	0	0	0	0	0	0	0	0	0	0	0	0	0	0	0	0	0	0	0	0	0	0	0	0	0	0	0	0	0	0
SU2C>	prad_su2c_2019	PROS01448-DFCI.10-448.P29-Tumor-SM-5CQ4U	1115308	10-448.P29_base_OCT_A	Agilent	Bone	0	0	0	0.004	4.1	1.08878	0	0	1	0	0	0	0	0	0	0	0	0	0	0	0	0	0	0	1	0	0	0	0	0	0	0	0	0	1	0	0	0	0	0	0	0	1
SU2C>	prad_su2c_2019	PROS01448-DFCI.10-448.P30-Tumor-SM-5CQ4W	1115313	10-448.P30_base_PAX_1		Bone	0	0	0	0.556	2.2	0.825556	0	0	0	0	1	0	2	0	0	0	0	0	0	0	0	0	0	0	0	0	1	0	0	0	0	0	0	0	0	0	0	0	0	0	1	2	0
SU2C>	prad_su2c_2019	PROS01448-DFCI.10-448.P34-Tumor-SM-5CQ4Y	1115310	10-448.P34_base_formalin	Agilent	Bone	0	0	0	0.004	2	0.5743	0	0	0	0	1	0	0	0	0	0	0	0	0	0	0	0	0	0	0	0	0	0	0	0	0	0	0	0	0	0	0	0	0	0	0	0	0
SU2C>	prad_su2c_2019	PROS01448-DFCI.10-448.P38-Tumor-SM-5CQ52	1115311	DFCI.10-448.P38_base_OCT_A		Bone	0	0	0	0.156	2	1.5195	0	0	1	0	0	0	0	0	0	0	0	0	1	0	0	0	0	0	0	0	0	0	0	0	1	0	0	0	0	1	0	1	1	0	0	0	0
SU2C>	prad_su2c_2019	PROS01448-DFCI.10-448.P40-Tumor-SM-5CQ53	1115190	10-448.P40_base_PAX_A1	Agilent	Bone	0	0	0	0.021	2.8	0.382867	0	0	0	0	1	0	0	0	0	0	0	0	0	0	0	0	0	0	0	0	0	0	0	0	0	0	0	0	0	0	0	0	0	0	1	0	0
SU2C>	prad_su2c_2019	PROS01448-DFCI.10-448.P42-Tumor-SM-5CQ55	1115312	DFCI.10-448.P22_base_PAX_1	Agilent	LN	0	0	0	0.008	3	0.897344	0	0	1	0	0	0	0	0	0	0	0	1	0	0	0	0	0	0	0	0	0	0	0	0	0	0	0	0	1	0	0	0	0	0	0	0	0
SU2C>	prad_su2c_2019	PROS10448-01115200-Tumor-SM-7LYLF	1115200	01115200-TA3	Agilent	Bone	1	0	0	0.063	4.4	4.05599	0	0	1	0	0	0	0	0	0	0	0	0	0	1	0	0	0	0	1	1	0	1	0	0	0	0	1	0	1	0	0	0	1	0	1	0	1
SU2C>	prad_su2c_2019	PROS10448-01115372-Tumor-SM-7LYLD	1115372	01115372-TA7	Agilent	LN	0	0	0	0.184	3.8	1.65111	0	0	1	0	0	1	0	0	0	0	0	0	0	1	1	0	0	2	1	0	0	1	0	0	0	0	0	0	0	0	0	0	0	0	0	0	1
SU2C>	prad_su2c_2019	PROS10448-01115374-Tumor-SM-7LYLG	1115503	01115374-TA2	ICE	LN	1	0	1	0.025	2.4	4.08208	0	0	0	0	1	0	0	0	0	0	0	0	0	0	0	0	2	0	0	0	0	0	0	0	0	0	0	0	0	0	0	0	0	0	0	0	0
SU2C>	prad_su2c_2019	PROS10448-01115378-Tumor-SM-7LYLH	1115378	01115378-TA4	Agilent	Liver	0	0	0	0.086	4	1.9263	0	0	0	3	0	0	0	1	0	0	0	0	0	0	0	0	0	0	1	1	0	1	1	0	0	0	0	0	1	0	0	0	0	0	0	0	0
SU2C>	prad_su2c_2019	PROS10448-1115150-Tumor-SM-5EEBK	1115150	01115150-TA4	Agilent	Bone	1	0	0	0.006	2.1	0.789663	0	0	0	0	1	0	0	0	0	1	0	0	0	0	0	0	0	0	0	0	0	0	0	0	0	0	0	0	0	0	0	0	0	0	0	0	0
SU2C>	prad_su2c_2019	PROS10448-1115153-Tumor-SM-5EEBL	1115153	01115153-TA2_Ex	NA	Bone	1	0	0	0.084	2.2	1.75879	0	0	0	0	1	0	0	0	0	0	0	0	0	0	0	0	0	0	0	0	0	0	0	0	0	0	0	0	0	0	0	0	0	0	0	0	0
SU2C>	prad_su2c_2019	PROS10448-1115154-Tumor-SM-5EEBM	1115154	01115154-TA3_Ex	Agilent	LN	1	0	0	0.144	4.3	205.109	0	1	0	0	0	0	1	0	0	0	0	1	0	0	0	0	0	0	0	0	0	0	0	1	1	0	0	0	0	0	0	0	0	0	0	0	0
SU2C>	prad_su2c_2019	PROS10448-1115156-Tumor-SM-5EEBN	1115156	01115156-TA3	Agilent	LN	1	0	0	0.144	3.6	1.66308	0	0	1	0	0	0	0	0	0	0	0	0	0	1	0	0	0	1	1	0	0	0	0	0	0	0	0	0	0	0	0	0	1	0	0	0	0
SU2C>	prad_su2c_2019	PROS10448-1115157-Tumor-SM-5EEBO	1115157	01115157-TA2	Agilent	LN	1	0	0	0.104	3.9	2.10577	0	0	0	0	1	0	0	0	0	0	0	0	0	0	0	0	0	0	0	0	0	1	0	0	0	0	0	0	0	0	0	0	1	0	0	0	0
SU2C>	prad_su2c_2019	PROS10448-SUTC.01115082-Tumor-SM-4JC6B	1115082	01115082-T-A-FFPE_Ex	Agilent	LN	0	0	0	0.15	1.7	104.499	0	0	1	0	0	0	1	0	0	0	0	1	0	0	0	0	0	0	1	1	0	1	0	0	0	0	0	0	1	1	0	1	1	0	0	0	0
SU2C>	prad_su2c_2019	PROS10448-SUTC.01115083-Tumor-SM-4JC6D	1115083	01115083-T-C-FFPE_Ex	Agilent	Liver	0	0	0	0.16	2.2	1.80665	0	0	1	0	0	0	0	0	0	0	0	0	0	1	0	0	0	0	0	0	0	1	0	0	0	0	0	0	0	1	0	0	0	0	0	0	0
SU2C>	prad_su2c_2019	PROS10448-SUTC.01115085-Tumor-SM-4JC6J	1115085	01115085-T-C-1_Ex	Agilent	Bone	0	0	0	0.008	2.3	0.849486	0	0	0	0	1	0	0	0	0	0	0	0	0	0	0	0	0	0	0	0	0	0	0	0	0	0	0	0	0	0	0	0	0	0	0	0	0
SU2C>	prad_su2c_2019	PROS10448-SUTC.01115087-Tumor-SM-72FXL	1115087	SUTC.01115087-T-14P	Agilent	Bone	0	0	0	0.121	2.1	2.53649	1	0	3	0	0	0	0	0	0	0	0	0	0	1	0	0	0	0	0	0	0	1	0	0	0	1	0	0	0	0	0	0	0	0	0	0	0
SU2C>	prad_su2c_2019	PROS10448-SUTC.01115089-Tumor-SM-4JC6T	1115089	01115089-T-C-1	Agilent	Bone	0	0	0	0.089	4	1.83058	0	0	1	0	0	0	0	0	0	0	0	0	1	0	0	0	0	0	1	0	0	1	0	0	0	0	0	0	0	0	0	0	1	0	0	0	0
SU2C>	prad_su2c_2019	PROS10448-SUTC.01115090-Tumor-SM-4JC6X	1115090	01115090-T-C-2_Ex	Agilent	Bone	0	0	1	0.32	2.2	1.20842	0	1	0	0	0	0	0	0	3	0	0	2	0	0	0	0	2	1	1	1	0	1	0	0	0	0	2	0	0	2	0	1	1	1	0	1	0
SU2C>	prad_su2c_2019	PROS10448-SUTC.01115091-Tumor-SM-72FY4	1115091	01115091-T-A-1_Ex	Agilent	LN	0	0	0	0.105	4.4	0.945202	0	0	1	0	0	0	0	0	0	0	0	0	0	1	0	0	0	0	0	0	0	1	0	0	0	0	0	1	1	0	0	0	1	0	0	0	0
SU2C>	prad_su2c_2019	PROS10448-SUTC.01115092-Tumor-SM-72FY6	1115092	01115092-T-A-2	Agilent	LN	0	0	0	0.082	5.4	1.73486	0	0	0	0	1	0	0	0	0	0	0	0	0	0	1	0	0	0	0	0	1	1	0	0	0	0	0	0	1	0	0	0	1	0	0	0	0
SU2C>	prad_su2c_2019	PROS10448-SUTC.01115093-Tumor-SM-4JC76	1115093	01115093-T-A-2	Agilent	Bone	0	0	0	0.083	3.4	2.51256	0	1	0	0	0	0	0	0	3	1	0	2	1	1	0	0	0	0	1	1	1	1	0	0	0	0	0	1	1	2	0	1	1	0	0	0	0
SU2C>	prad_su2c_2019	PROS10448P01-SU2C.01115015-Tumor-SM-42W9C	1115015	06115115-T	Agilent	Bone	0	0	0	0.07	5.7	1.60325	0	0	0	0	1	0	1	0	0	0	0	0	0	0	0	0	0	1	0	0	0	1	0	0	0	0	0	0	0	0	0	0	0	0	0	0	0
SU2C>	prad_su2c_2019	PROS10448P28-SU2C.01115016-Tumor-SM-42W9D	1115016	01115016-PAX-A-1_Ex	Agilent	Bone	0	0	0	0.0003	2.6	0.933238	0	0	0	0	1	0	0	0	0	0	0	0	0	0	0	0	0	0	0	0	0	0	0	0	0	0	0	0	0	0	0	0	1	0	1	0	0
SU2C>	prad_su2c_2019	PROS11496-6115236-Tumor-SM-6CNPW	6115236	06115236-T-C-1	Agilent	LN	0	0	0	0.098	2.3	1.60325	0	0	0	0	1	0	0	0	0	0	0	0	0	0	0	0	0	1	1	1	1	1	0	0	0	0	0	0	0	0	0	0	0	1	0	0	0
SU2C>	prad_su2c_2019	PROS11496-6115285-Tumor-SM-6CNPX	6115285	06115285-T-C-1	Agilent	Liver	0	0	0	0.006	2.3	1.68701	0	0	0	0	1	0	0	0	0	0	0	0	0	0	0	0	0	0	0	0	0	0	0	0	0	0	0	0	0	0	0	0	0	0	0	0	0
SU2C>	prad_su2c_2019	PROS11496-6115286-Tumor-SM-6CNPY	6115286	06115286-T-C-1	Agilent	Lung	0	1	1	0.087	2.1	3.46973	0	0	0	0	1	0	0	0	0	0	0	0	0	0	0	0	0	0	0	0	0	0	0	0	0	0	0	0	0	0	0	0	0	0	1	0	0
SU2C>	prad_su2c_2019	PROS11496-6115288-Tumor-SM-6CNQ1	6115288	06115288-T-A-1	Agilent	LN	0	1	0	0.168	3.9	3.00311	0	1	0	0	0	0	0	0	0	0	0	0	0	2	0	0	0	0	1	0	1	1	0	0	1	0	1	1	1	0	1	0	0	0	0	0	0
SU2C>	prad_su2c_2019	PROS11496-6115295-Tumor-SM-6CNQ7	6115295	06115295-T-B-1	Agilent	Bone	0	0	0	0.109	4.5	2.39292	0	0	1	0	0	0	0	0	0	0	0	1	1	1	1	0	0	0	1	0	0	1	0	0	0	0	0	0	1	0	1	0	1	0	1	0	1
SU2C>	prad_su2c_2019	PROS11496-6115317-Tumor-SM-6CNQ2	6115317	06115317-T-C-1	Agilent	Prostate	0	0	1	0.119	5.3	2.33309	0	0	1	0	0	0	0	0	0	0	0	1	0	0	0	0	0	0	1	0	0	1	0	0	0	0	0	0	0	0	0	0	0	0	1	0	0
SU2C>	prad_su2c_2019	PROS11496-6115319-Tumor-SM-6CNQ3	6115319	06115319-T-B-1	Agilent	LN	0	0	0	0.071	3.6	2.47667	0	0	1	0	0	0	1	0	0	0	0	0	0	0	1	0	0	1	1	0	0	1	0	0	0	0	0	0	0	0	0	0	1	1	0	0	1
SU2C>	prad_su2c_2019	PROS11496-6115320-Tumor-SM-6CNQ4	6115320	06115320-T-C-1	Agilent	Liver	0	1	1	0.09	3.9	2.23738	0	0	1	0	0	0	0	0	0	0	0	1	0	1	0	0	0	1	1	0	0	1	0	0	0	0	0	0	0	0	0	0	1	0	0	0	0
SU2C>	prad_su2c_2019	PROS11496-6115321-Tumor-SM-6CNQ5	6115321	06115321-T-B-1	Agilent	LN	0	0	0	0.11	2	30.2465	0	0	0	0	1	1	0	0	0	0	0	0	0	0	0	0	0	2	0	0	0	0	0	0	0	0	0	0	0	0	0	0	0	0	0	0	0
SU2C>	prad_su2c_2019	PROS11496-6115322-Tumor-SM-6CNQ6	6115322	06115322-T-B-1	Agilent	Bone	0	0	1	0.06	2.9	1.71094	0	0	0	0	1	0	0	0	0	0	0	0	0	0	0	0	2	0	0	0	0	0	0	0	0	0	0	0	0	0	0	0	0	0	0	0	0
SU2C>	prad_su2c_2019	PROS11496-6115323-Tumor-SM-6CNQ8	6115323	06115323-T-B-1	Agilent	LN	0	0	0	0.074	3.7	1.5554	0	0	0	1	0	0	0	0	0	0	0	0	0	1	0	0	0	0	0	0	1	0	0	0	0	0	0	0	1	0	0	0	0	0	0	0	0
SU2C>	prad_su2c_2019	PROS12319B-SU2C-06115114-Tumor-SM-4W2N9	6115114	06115114-T_Ex	Agilent	Other Soft tissue	1	1	1	0.179	2.2	6.04212	0	1	0	0	0	0	0	0	0	0	0	0	0	2	0	0	0	0	0	0	0	1	0	0	0	0	0	0	0	0	0	0	0	0	0	0	0
SU2C>	prad_su2c_2019	PROS12319B-SU2C-06115115-Tumor-SM-4W2NA	6115115	01115015-T-C-FFPE_Ex	Agilent	LN	1	0	0	0.063	4.5	3.10236	0	0	0	1	0	0	0	0	0	0	1	0	0	0	0	0	0	1	0	0	0	1	0	0	1	0	1	0	0	0	1	0	0	0	0	0	0
SU2C>	prad_su2c_2019	PROS12319B-SU2C-06115116-Tumor-SM-4W2NB	6115116	06115116-T_Ex	Agilent	Liver	1	0	0	0.036	2.9	3.76884	0	0	0	0	1	0	0	0	0	0	0	0	0	0	0	0	0	0	0	0	0	0	0	0	0	0	0	0	0	0	0	0	0	0	0	0	0
SU2C>	prad_su2c_2019	PROS12319B-SU2C-06115117-Tumor-SM-4W2NC	6115117	06115117-T_Ex	Agilent	Other Soft tissue	1	0	0	0.087	3.6	2.03804	0	0	1	0	0	0	0	0	0	0	0	0	1	0	1	0	0	0	0	0	1	1	0	0	0	0	0	0	0	1	0	0	0	0	0	0	0
SU2C>	prad_su2c_2019	PROS12319B-SU2C-06115118-Tumor-SM-4W2ND	6115118	06115118-T_Ex	Agilent	Bone	1	0	0	0.126	3.5	2.40036	0	0	1	0	0	0	1	0	0	0	0	0	1	1	1	0	0	0	1	1	0	1	0	0	0	0	0	0	1	0	0	0	0	0	0	0	0
SU2C>	prad_su2c_2019	PROS12319B-SU2C-06115119-Tumor-SM-4W2NE	6115119	06115119-T_Ex	Agilent	Liver	1	0	0	0.005	2	1.41182	0	0	0	0	1	0	0	0	0	0	0	0	0	0	0	0	0	0	0	0	0	0	0	0	0	0	0	0	0	0	0	0	0	0	0	0	0
SU2C>	prad_su2c_2019	PROS12319B-SU2C-06115120-Tumor-SM-4W2NF	6115120	06115120-T_Ex	Agilent	Liver	0	0	0	0.1	5.2	5.09691	0	0	0	1	0	0	1	0	0	0	0	0	0	0	0	0	0	0	1	1	1	1	0	0	0	0	1	0	1	0	0	0	0	1	0	1	0
SU2C>	prad_su2c_2019	PROS12319B-SU2C-06115121-Tumor-SM-4W2NG	6115121	06115121-T_Ex	Agilent	LN	1	0	0	0.108	3.7	2.63813	0	0	1	0	0	0	0	0	0	0	0	0	1	1	1	0	0	1	1	0	0	0	0	0	0	0	0	0	1	0	0	0	0	0	0	0	0
SU2C>	prad_su2c_2019	PROS12319B-SU2C-06115122-Tumor-SM-4W2NH	6115122	06115122-T_Ex	Agilent	LN	1	0	0	0.057	3.9	2.52491	0	0	1	0	0	0	0	0	0	0	0	0	0	1	1	0	0	1	1	0	0	1	0	0	0	0	0	0	0	0	0	0	1	0	0	0	1
SU2C>	prad_su2c_2019	PROS12319B-SU2C-06115123-Tumor-SM-4W2NI	6115123	06115123-T_Ex	Agilent	LN	1	0	0	0.136	2	2.81168	0	0	0	0	1	0	0	0	0	0	0	0	0	0	0	0	0	0	1	1	0	1	0	0	0	0	0	0	0	0	0	0	0	0	0	0	0
SU2C>	prad_su2c_2019	SC_9001-Tumor_Liver1	9115040	mctp_SI_5627_D133TACXX_4	Agilent SureSelect v4	Liver	0	0	0	0.214	2.8	1.92482	0	0	0	1	0	1	0	0	0	0	0	0	0	0	1	0	0	2	1	1	1	1	1	0	0	0	1	0	0	1	0	0	0	0	1	0	1
SU2C>	prad_su2c_2019	SC_9003-Tumor	9115041	mctp_SI_5878_C19M0ACXX_4	Agilent SureSelect v4	Bone	0	0	0	0.175	2.8	1.77763	0	0	1	0	0	0	0	0	0	0	0	0	0	1	0	0	0	0	0	0	0	0	0	0	0	0	0	0	0	0	0	0	0	0	0	0	1
SU2C>	prad_su2c_2019	SC_9005_T	9115051	mctp_SI_8068_C4CUUACXX_6	Agilent SureSelect v4	Bone	0	0	0	0.174	2.7	2.35507	0	0	0	1	0	0	0	0	0	0	0	0	0	1	0	0	0	0	0	0	0	1	0	0	0	1	0	0	0	0	0	0	0	0	0	0	0
SU2C>	prad_su2c_2019	SC_9007-Tumor	9115042	mctp_SI_5966_D1E1PACXX_1	Agilent SureSelect v4	LN	1	0	0	0.005	2.2	1.63043	0	0	0	0	1	0	0	0	0	0	0	0	0	0	0	0	0	0	0	0	0	0	0	0	0	0	0	0	0	0	0	0	0	0	0	0	0
SU2C>	prad_su2c_2019	SC_9008-Tumor	9115036	mctp_SI_5803_C19KAACXX_4	Agilent SureSelect v4	Liver	1	0	0	0.09	2.6	36.0168	0	0	0	1	0	1	0	0	0	0	0	0	0	1	0	0	1	2	0	1	0	0	0	0	0	0	0	0	0	0	0	0	0	0	0	0	0
SU2C>	prad_su2c_2019	SC_9009-Tumor	9115037	mctp_SI_5805_C19KAACXX_6	Agilent SureSelect v4	LN	1	0	0	0.091	3.3	2.43433	0	0	1	0	0	0	0	0	0	0	1	0	1	1	0	0	0	0	0	0	0	1	0	0	1	0	0	1	0	0	1	0	1	0	0	0	0
SU2C>	prad_su2c_2019	SC_9010-Tumor	9115035	mctp_SI_5807_C19KAACXX_7	Agilent SureSelect v4	LN	1	0	0	0.115	4	3.82699	0	0	1	0	0	0	0	0	0	0	0	0	0	0	1	1	0	1	0	0	0	1	0	0	0	1	0	0	0	0	0	1	0	0	0	0	0
SU2C>	prad_su2c_2019	SC_9011-Tumor	9115047	mctp_SI_5968_D1E1PACXX_2	Agilent SureSelect v4	LN	0	0	0	0.103	2.1	1.78895	0	0	0	0	1	0	0	0	0	0	0	0	0	0	0	0	0	0	0	0	0	1	0	0	0	0	0	0	0	0	0	0	1	0	0	0	0
SU2C>	prad_su2c_2019	SC_9012-Tumor	9115046	mctp_SI_6041_D1E7VACXX_3_1	Agilent SureSelect v4	Liver	1	0	0	0.17	2.1	2.88723	0	0	0	0	1	0	0	0	0	0	0	0	0	0	0	0	0	1	0	0	0	0	0	0	0	0	0	0	0	0	0	0	0	1	0	0	0
SU2C>	prad_su2c_2019	SC_9016_T	9115050	mctp_SI_7700_C33JEACXX_6	Agilent SureSelect v4	Bone	1	1	1	0.18	3.5	4.17799	0	0	3	0	0	0	0	0	1	0	0	0	0	1	0	0	0	0	2	1	0	1	0	2	0	0	0	0	1	0	0	0	1	1	0	0	0
SU2C>	prad_su2c_2019	SC_9017-Tumor	9115055	mctp_SI_6260_D1RWFACXX_7	Agilent SureSelect v4	Liver	1	0	0	0.078	2.9	1.39266	0	0	0	3	0	0	0	1	3	0	0	0	1	0	0	0	0	0	0	0	0	1	0	0	2	1	0	0	0	0	0	0	1	0	0	0	0
SU2C>	prad_su2c_2019	SC_9018-Tumor	9115052	mctp_SI_6601_H0V4WADXX_0	Agilent SureSelect v4	Bone	1	1	1	0.112	3.7	4.40444	0	0	0	0	1	0	0	0	0	0	0	0	0	0	0	0	0	0	0	0	0	0	0	0	0	0	0	0	0	0	0	0	0	0	0	0	0
SU2C>	prad_su2c_2019	SC_9019-Tumor	9115045	mctp_SI_6264_D1RWFACXX_8	Agilent SureSelect v4	Bone	1	0	0	0.146	2.2	2.29846	0	0	0	0	1	0	0	0	0	0	0	0	0	0	0	0	0	0	0	0	0	0	0	0	0	0	0	0	0	0	0	0	0	0	0	0	0
SU2C>	prad_su2c_2019	SC_9020-Tumor	9115048	mctp_SI_6266_C1MP5ACXX_4_1	Agilent SureSelect v4	LN	0	0	0	0.066	5	5.64563	0	0	0	1	0	0	0	0	0	0	0	0	1	0	0	0	0	0	1	0	0	1	0	0	0	0	0	0	0	0	0	0	1	0	0	0	0
SU2C>	prad_su2c_2019	SC_9021-Tumor	9115049	mctp_SI_6268_C1MP5ACXX_5	Agilent SureSelect v4	LN	0	1	1	0.121	4.1	5.31024	0	1	0	0	0	3	0	0	3	0	0	0	0	2	0	0	0	2	1	0	0	1	0	0	1	1	0	1	2	1	1	0	1	0	0	0	1
SU2C>	prad_su2c_2019	SC_9022-Tumor	97115001	mctp_SI_6433_C1N0NACXX_2	Agilent SureSelect v4	Other Soft tissue	1	1	1	0.12	5.5	5.25362	1	3	0	0	0	0	0	0	0	0	0	0	0	2	0	0	0	1	0	0	0	0	0	0	0	0	0	0	0	0	0	0	1	0	0	0	0
SU2C>	prad_su2c_2019	SC_9023-Tumor	97115002	mctp_SI_6435_C1N0NACXX_3	Agilent SureSelect v4	Bone	1	0	0	0.2	3.8	2.86458	0	0	0	0	1	0	0	0	0	0	0	0	0	0	1	0	0	0	1	1	0	1	0	0	0	0	0	0	0	0	0	0	1	0	0	0	0
SU2C>	prad_su2c_2019	SC_9024-Tumor	97115003	mctp_SI_6437_C1N0NACXX_4	Agilent SureSelect v4	LN	0	0	0	0.04	4.2	2.47962	0	0	0	3	0	0	0	1	0	0	0	0	1	0	0	0	0	0	0	0	0	1	0	0	0	0	0	0	0	0	0	0	0	0	0	0	0
SU2C>	prad_su2c_2019	SC_9026-Tumor	9115060	mctp_SI_6381_C1MM1ACXX_1	Agilent SureSelect v4	Bone	1	0	0	0.055	4.6	2.74004	0	0	0	0	1	0	0	0	0	1	0	0	0	0	0	0	0	0	0	0	0	1	0	0	0	0	0	0	0	0	0	0	0	0	0	0	0
SU2C>	prad_su2c_2019	SC_9027_T	9115059	mctp_SI_10944_C6V1TANXX_8	Agilent SureSelect v4	Bone	1	0	1	0.131	4.5	14.6626	0	1	0	0	0	0	0	0	0	0	0	0	0	1	0	0	0	1	1	0	0	1	0	0	0	0	0	0	1	0	0	0	0	0	0	0	0
SU2C>	prad_su2c_2019	SC_9028-Tumor	9115061	mctp_SI_6383_C1MM1ACXX_2_1	Agilent SureSelect v4	Prostate	1	0	0	0.128	2.6	207.495	0	0	0	1	0	0	1	0	0	0	0	0	0	1	0	0	0	0	0	0	0	1	0	0	0	0	0	0	0	0	0	0	1	0	0	0	0
SU2C>	prad_su2c_2019	SC_9029-Tumor	9115062	mctp_SI_6385_C1N0NACXX_6	Agilent SureSelect v4	Other Soft tissue	1	0	0	0.082	4.9	5.08379	0	1	0	0	0	0	0	0	0	1	0	1	0	0	1	0	0	1	0	0	0	1	1	0	0	0	1	0	1	1	0	1	0	0	0	0	0
SU2C>	prad_su2c_2019	SC_9030-Tumor	97115005	mctp_SI_6441_D1RP8ACXX_1	Agilent SureSelect v4	Other Soft tissue	1	0	0	0.071	4.7	3.34013	0	0	3	0	0	0	0	1	0	0	0	0	0	0	0	0	0	0	1	1	1	0	0	0	0	0	1	0	1	0	1	0	1	0	0	0	0
SU2C>	prad_su2c_2019	SC_9031-TM	97115006	mctp_SI_8225_H9TBGADXX_0	Agilent SureSelect v4	Liver	1	0	0	0.139	1.9	1.84556	0	0	1	0	0	0	0	0	0	0	0	0	0	1	0	0	0	1	1	0	1	1	0	0	0	0	0	0	1	0	0	0	1	0	0	0	0
SU2C>	prad_su2c_2019	SC_9032-Tumor	9115063	mctp_SI_6540_C1N5FACXX_2	Agilent SureSelect v4	LN	1	1	1	0.072	4.1	6.05752	0	1	0	0	0	0	1	0	0	0	0	0	0	2	0	0	0	0	1	0	0	1	0	0	0	0	1	0	1	0	1	0	1	0	0	0	0
SU2C>	prad_su2c_2019	SC_9033_T	9115064	mctp_SI_12271_C7G8NANXX_1	Agilent SureSelect v4	Bone	0	0	0	0.026	3.8	6.4075	0	0	0	1	0	0	0	0	0	0	0	0	0	0	0	0	0	0	1	1	1	0	0	0	0	0	0	0	1	0	0	0	0	0	0	0	0
SU2C>	prad_su2c_2019	SC_9034-Tumor	9115066	mctp_SI_6544_C1N5FACXX_4	Agilent SureSelect v4	Bone	1	1	1	0.315	3.6	3.6798	0	0	0	1	0	1	0	0	0	0	0	0	0	1	0	0	0	2	0	0	0	1	0	0	0	0	0	0	0	0	0	0	1	0	0	0	0
SU2C>	prad_su2c_2019	SC_9035_T	9115065	mctp_SI_8758_C4733ANXX_4	Agilent SureSelect v4	Adrenal	1	1	1	0.171	4.6	15.3872	0	0	0	0	1	0	1	0	0	0	0	0	0	0	0	0	0	1	1	1	0	1	0	0	0	0	0	1	1	0	1	0	0	0	0	0	0
SU2C>	prad_su2c_2019	SC_9036-Tumor	9115067	mctp_SI_6546_D1R62ACXX_2	Agilent SureSelect v4	LN	1	0	0	0.087	4	2.78533	0	0	0	1	0	0	0	0	0	0	0	0	0	0	0	0	0	0	0	0	0	0	0	0	0	0	0	0	1	0	1	0	1	1	0	0	0
SU2C>	prad_su2c_2019	SC_9037-Tumor	9115069	mctp_SI_6548_C1N5FACXX_6	Agilent SureSelect v4	Liver	1	0	0	0.082	3	2.19656	0	0	0	1	0	0	0	0	0	0	0	0	1	0	0	0	0	1	0	0	0	0	0	0	0	0	0	0	0	0	0	0	0	0	0	0	0
SU2C>	prad_su2c_2019	SC_9038-Tumor	9115068	SC_9038-Tumor	Agilent SureSelect v4	LN	1	0	0	0.06	2.7	4.3365	0	0	0	1	0	0	0	0	0	1	0	0	0	1	1	0	1	0	0	0	0	0	0	0	0	0	0	0	0	0	0	0	0	0	0	2	0
SU2C>	prad_su2c_2019	SC_9039-Tumor	9115070	mctp_SI_6550_C1N5FACXX_7	Agilent SureSelect v4	LN	0	0	0	0.137	4.2	2.04937	0	0	0	1	0	0	0	0	0	0	0	0	0	0	0	0	0	0	1	1	1	0	0	0	0	0	0	0	1	0	0	0	0	0	0	0	0
SU2C>	prad_su2c_2019	SC_9043-Tumor	9115102	mctp_SI_6607_D27KPACXX_7	Agilent SureSelect v4	Bone	1	0	0	0.198	2.1	2.42301	0	0	0	0	1	0	0	0	0	0	0	0	0	0	0	0	0	0	1	0	0	1	0	0	0	0	1	0	0	0	0	0	1	0	0	0	0
SU2C>	prad_su2c_2019	SC_9046-Tumor	97115007	mctp_SI_6878_C25UFACXX_1	Agilent SureSelect v4	Liver	1	0	0	0.192	2.5	2.4683	0	0	0	0	1	0	0	0	0	0	0	0	0	0	0	0	0	0	1	0	0	1	0	0	0	0	0	0	0	0	0	0	0	0	0	0	0
SU2C>	prad_su2c_2019	SC_9047-Tumor	97115009	mctp_SI_6713_C25UFACXX_2	Agilent SureSelect v4	Bone	1	0	0	0.099	3.5	31.4538	0	0	0	0	1	0	1	0	0	0	0	0	0	0	0	0	0	1	0	0	0	1	0	0	0	0	0	0	1	0	0	0	0	1	0	0	0
SU2C>	prad_su2c_2019	SC_9048-Tumor	97115071	mctp_SI_6715_C25UFACXX_3	Agilent SureSelect v4	Bone	1	0	0	0.142	2.2	1.99275	0	0	0	1	0	0	0	0	0	0	0	0	0	1	0	0	0	1	0	0	0	1	0	0	0	0	1	0	0	0	0	0	0	0	0	0	0
SU2C>	prad_su2c_2019	SC_9049-Tumor	97115074	mctp_SI_6717_C25UFACXX_4	Agilent SureSelect v4	Bone	1	0	0	0.069	2.6	2.29846	0	0	0	1	0	0	0	0	0	0	0	0	0	1	0	0	0	0	0	0	0	1	0	0	0	0	0	0	0	0	0	0	0	0	0	0	0
SU2C>	prad_su2c_2019	SC_9050-Tumor	9115104	mctp_SI_6844_C25UFACXX_5	Agilent SureSelect v4	LN	1	0	0	0.132	4	2.6721	0	0	0	3	0	0	0	1	0	0	0	0	0	0	0	0	0	0	1	0	1	0	0	0	0	0	0	0	1	0	0	0	1	0	0	0	0
SU2C>	prad_su2c_2019	SC_9054-Tumor	9115107	mctp_SI_6846_D27KTACXX_1	Agilent SureSelect v4	LN	1	0	0	0.234	5.3	5.68388	0	0	1	0	0	0	0	0	0	0	0	1	0	0	0	1	0	1	1	1	1	0	0	0	1	0	0	0	1	0	0	0	0	0	0	0	0
SU2C>	prad_su2c_2019	SC_9055-Tumor	9115109	mctp_SI_7000_D26P3ACXX_4	Agilent SureSelect v4	LN	1	0	0	0.058	6.8	3.10236	0	0	0	0	0	0	0	1	0	0	0	0	0	0	1	0	0	0	0	0	0	1	0	0	0	0	0	0	0	0	0	0	0	0	0	0	0
SU2C>	prad_su2c_2019	SC_9056_T	9115108	mctp_SI_10202_C6EJ9ANXX_2	Agilent SureSelect v4	Bone	1	1	1	0.056	2.8	7.45018	0	0	0	0	1	0	0	0	0	0	0	0	0	0	0	0	0	0	0	0	0	1	0	0	0	0	0	0	0	0	0	0	0	0	0	0	0
SU2C>	prad_su2c_2019	SC_9057-Tumor	97115125	mctp_SI_7154_D27KNACXX_1	Agilent SureSelect v4	Other Soft tissue	1	1	1	0.161	2.2	5.00453	0	1	0	0	0	0	0	0	0	0	0	0	0	2	0	0	0	0	1	0	0	1	0	0	0	0	0	0	0	0	0	0	0	0	0	0	0
SU2C>	prad_su2c_2019	SC_9058-Tumor	97115079	mctp_SI_7156_D27KNACXX_2	Agilent SureSelect v4	LN	1	1	1	0.237	3.1	8.29937	0	0	1	0	0	0	0	0	0	0	0	0	1	1	0	1	0	1	1	1	0	1	1	0	0	0	1	0	1	1	0	1	1	0	0	1	0
SU2C>	prad_su2c_2019	SC_9059-Tumor	97115131	mctp_SI_7158_D27KNACXX_3	Agilent SureSelect v4	LN	1	0	0	0.112	4	2.79665	0	0	0	0	0	0	0	1	0	0	0	0	0	0	0	0	0	1	1	0	1	0	0	0	0	0	0	0	0	0	0	0	0	0	0	0	0
SU2C>	prad_su2c_2019	SC_9060-Tumor	97115095	mctp_SI_7160_D27KNACXX_4	Agilent SureSelect v4	Liver	1	0	0	0.213	2.5	4.27989	1	0	3	0	0	0	0	0	0	0	0	0	0	1	0	0	0	0	1	0	0	1	0	0	1	0	0	0	1	0	1	0	0	0	0	0	0
SU2C>	prad_su2c_2019	SC_9061-Tumor	97115147	mctp_SI_7452_C2G6HACXX_2	Agilent SureSelect v4	Bone	1	1	1	0.195	3.9	7.93705	1	3	0	0	0	0	0	0	0	0	0	0	0	2	0	0	0	1	0	0	0	0	0	0	0	0	0	0	0	0	0	0	0	0	0	0	0
SU2C>	prad_su2c_2019	SC_9062-Tumor	97115148	mctp_SI_7454_C2G6HACXX_3	Agilent SureSelect v4	LN	1	0	0	0.09	3.2	2.68342	0	0	1	0	0	0	0	0	0	0	0	1	0	0	0	1	0	0	1	0	1	0	0	0	0	0	0	0	1	0	0	0	1	0	0	0	0
SU2C>	prad_su2c_2019	SC_9063-Tumor	97115151	mctp_SI_7456_C2G6HACXX_4	Agilent SureSelect v4	LN	1	0	1	0.073	3.9	2.5702	0	0	1	0	0	0	0	0	0	0	0	0	0	0	0	1	0	0	1	0	0	0	0	1	1	0	0	1	0	0	0	0	0	0	0	0	0
SU2C>	prad_su2c_2019	SC_9065-Tumor	9115174	mctp_SI_7621_D2GEVACXX_1	Agilent SureSelect v4	Bone	0	0	0	0.1	2.2	2.42301	0	0	0	0	0	0	0	1	0	0	0	0	0	0	0	0	0	1	0	0	0	0	0	0	0	0	0	0	0	0	0	0	0	0	0	0	0
SU2C>	prad_su2c_2019	SC_9066-Tumor	9115173	mctp_SI_7623_D2GEVACXX_2	Agilent SureSelect v4	Bone	0	0	0	0.117	4.2	3.30143	0	0	0	0	1	0	0	0	0	0	0	0	0	0	1	0	0	1	1	1	0	1	0	0	0	0	1	0	0	0	0	0	1	0	0	0	0
SU2C>	prad_su2c_2019	SC_9068-Tumor	9115175	mctp_SI_7625_D2GEVACXX_3	Agilent SureSelect v4	LN	1	1	1	0.065	3.8	6.58967	0	0	1	0	0	0	0	0	0	0	0	0	0	1	0	1	0	0	1	1	0	0	0	0	0	0	0	0	1	0	0	0	0	0	1	0	0
SU2C>	prad_su2c_2019	SC_9069_T	9115171	mctp_SI_12609_C8LK0ANXX_5	Agilent SureSelect v4	Bone	1	0	0	0.15	2.8	3.98551	0	0	1	0	0	0	0	0	0	0	0	0	0	1	0	0	0	0	0	0	0	1	0	0	0	0	1	0	1	0	0	0	1	0	0	0	0
SU2C>	prad_su2c_2019	SC_9071-TM	97115166	mctp_SI_7703_D2GC3ACXX_2	Agilent SureSelect v4	Bone	1	0	0	0.154	3.8	3.50996	0	0	0	1	0	0	0	0	0	0	0	0	0	1	0	0	0	0	0	0	1	0	0	0	0	0	0	0	0	0	0	0	0	0	0	0	0
SU2C>	prad_su2c_2019	SC_9072-TM	97115167	mctp_SI_7705_D2GC3ACXX_3	Agilent SureSelect v4	Bone	1	0	0	0.138	4.8	5.97826	0	0	1	0	0	0	0	0	0	0	0	0	0	0	1	0	0	0	0	0	0	0	0	0	1	0	0	0	1	0	0	0	0	0	0	0	0
SU2C>	prad_su2c_2019	SC_9073-TM	9115185	mctp_SI_7789_C4CF9ACXX_2	Agilent SureSelect v4	LN	1	0	0	0.145	4.8	2.00408	0	0	1	0	0	0	0	0	0	0	0	0	0	0	0	1	0	0	0	0	1	0	0	0	0	0	0	0	0	0	0	0	0	0	0	0	0
SU2C>	prad_su2c_2019	SC_9074_T	9115184	mctp_SI_10459_C6ERDANXX_6	Agilent SureSelect v4	LN	1	1	1	0.184	3.8	6.08016	0	0	0	1	0	0	0	0	0	0	0	0	0	1	0	0	0	0	0	0	0	1	0	0	0	0	0	1	0	1	0	0	0	0	0	0	0
SU2C>	prad_su2c_2019	SC_9076-TM	97115188	mctp_SI_7903_C4J3TACXX_4_1	Agilent SureSelect v4	LN	0	1	1	0.163	3.9	9.51087	1	3	0	0	0	0	0	0	0	0	0	0	0	2	0	0	0	0	0	0	0	0	0	0	0	0	1	0	1	0	0	0	1	1	0	0	0
SU2C>	prad_su2c_2019	SC_9080-TM	9115111	mctp_SI_8168_H9BLMADXX_0	Agilent SureSelect v4	LN	1	0	0	0.148	3.6	2.84194	0	0	1	0	0	0	0	0	0	0	0	0	0	0	0	0	0	0	1	1	0	0	0	0	0	0	0	0	1	1	0	0	1	0	0	0	1
SU2C>	prad_su2c_2019	SC_9081-TM	9115181	mctp_SI_8170_H9BLMADXX_0	Agilent SureSelect v4	LN	1	0	0	0.062	2	22.0109	0	0	1	0	0	0	0	0	0	0	0	1	0	0	0	0	0	0	1	1	0	1	0	0	0	0	0	0	1	1	0	1	0	0	0	0	0
SU2C>	prad_su2c_2019	SC_9082-TM	9115182	mctp_SI_8172_H9BRGADXX_0	Agilent SureSelect v4	Bone	0	1	1	0.149	2.6	3.64583	0	1	0	0	0	3	0	0	0	0	0	0	0	2	0	0	0	2	0	0	0	1	0	0	0	0	0	0	0	0	0	0	0	0	0	0	0
SU2C>	prad_su2c_2019	SC_9083-TM	9115338	mctp_SI_8174_H9BRGADXX_0	Agilent SureSelect v4	Bone	1	1	1	0.189	4.1	9.01268	1	3	0	0	0	0	0	0	0	0	0	0	0	2	0	0	0	1	1	1	0	1	0	0	0	1	0	0	0	0	0	0	0	0	0	0	0
SU2C>	prad_su2c_2019	SC_9084-TM	9115340	mctp_SI_8176_H9B27ADXX_0	Agilent SureSelect v4	LN	0	0	0	0.153	3.9	2.97781	0	0	0	1	0	0	0	0	0	0	0	0	0	1	0	0	0	0	1	0	0	0	0	0	0	0	0	0	0	0	0	0	0	0	0	0	0
SU2C>	prad_su2c_2019	SC_9086-TM	9115341	mctp_SI_8347_C472NANXX_1	Agilent SureSelect v4	Bone	1	0	0	0.184	2	2.17391	0	0	1	0	0	0	0	0	0	0	0	0	0	1	0	0	0	0	1	1	0	1	0	1	0	0	0	1	0	1	0	0	1	0	0	0	1
SU2C>	prad_su2c_2019	SC_9089-TM	9115325	mctp_SI_8353_C472NANXX_4	Agilent SureSelect v4	LN	0	0	0	0.039	2.4	2.64946	0	0	0	0	1	0	0	0	0	0	0	0	0	0	0	0	1	0	0	0	0	1	0	0	0	0	0	0	0	0	0	0	0	0	1	0	0
SU2C>	prad_su2c_2019	SC_9090_T	9115324	mctp_SI_8355_C472NANXX_5	Agilent SureSelect v4	Bone	0	1	1	0.132	2.2	4.84601	1	3	0	0	0	0	0	0	0	0	0	0	0	2	0	0	0	0	0	0	0	1	0	0	0	0	0	0	0	0	0	0	0	0	0	0	0
SU2C>	prad_su2c_2019	SC_9091-TM	13115262	mctp_SI_8368_C46LAANXX_5	Agilent SureSelect v4	Bone	1	0	0	0.167	2.2	3.92889	0	0	0	1	0	1	0	0	0	0	0	0	0	0	0	0	0	2	0	0	0	0	0	0	0	0	0	0	0	0	0	0	0	0	0	0	0
SU2C>	prad_su2c_2019	SC_9092-TM	9115339	mctp_SI_8542_C59M2ACXX_4	Agilent SureSelect v4	Bone	1	0	0	0.1	4.1	4.3365	0	0	1	0	0	0	0	0	0	0	0	0	0	1	0	0	0	0	1	0	0	0	0	0	0	0	0	0	0	0	1	0	1	0	0	0	0
SU2C>	prad_su2c_2019	SC_9093-TM	13115277	mctp_SI_8596_C5A72ACXX_2	Agilent SureSelect v4	Other Soft tissue	1	1	1	0.15	5.1	7.38225	0	0	3	0	0	0	0	0	1	0	0	1	1	1	1	0	2	0	0	0	0	1	1	0	0	0	0	0	1	0	2	0	1	1	0	0	0
SU2C>	prad_su2c_2019	SC_9094-Tumor	97115278	mctp_SI_8688_C5AD4ACXX_3	Agilent SureSelect v4	Bone	1	0	0	0.195	4.4	2.9212	0	0	0	0	1	1	0	0	0	0	0	0	0	0	1	0	0	2	1	0	0	0	0	0	0	0	1	0	0	0	0	0	0	1	0	0	0
SU2C>	prad_su2c_2019	SC_9096-Tumor	97115280	mctp_SI_8881_C4739ANXX_1	Agilent SureSelect v4	Bone	0	0	0	0.128	3.6	4.14402	0	0	0	0	1	0	0	0	0	0	0	0	0	0	0	0	0	1	0	0	0	0	1	0	0	0	0	0	1	0	0	0	1	0	0	0	0
SU2C>	prad_su2c_2019	SC_9097-TM	97115281	mctp_SI_8544_C59M2ACXX_5	Agilent SureSelect v4	LN	1	1	1	0.126	3.9	5.35553	0	1	0	0	0	0	0	0	0	0	0	0	0	2	0	0	0	0	1	0	1	1	0	0	0	0	1	0	0	1	0	0	1	0	0	0	0
SU2C>	prad_su2c_2019	SC_9099-Tumor	97115315	mctp_SI_8690_C5AD4ACXX_4	Agilent SureSelect v4	LN	1	0	0	0.1	3.5	3.41938	0	0	0	1	0	0	0	0	0	0	0	0	0	0	0	0	0	0	1	0	0	0	0	0	0	0	0	0	0	0	0	0	0	0	0	0	0
SU2C>	prad_su2c_2019	SC_9100-Tumor	97115316	mctp_SI_8692_C5AD4ACXX_5	Agilent SureSelect v4	Bone	1	0	0	0.221	2.2	4.32518	0	0	0	0	1	0	0	0	0	0	0	0	0	0	0	0	0	0	0	0	0	1	0	0	0	0	0	0	0	0	0	0	0	0	0	0	0
SU2C>	prad_su2c_2019	SC_9103-Tumor	97115330	mctp_SI_8988_C472BANXX_4_1	Agilent SureSelect v4	Bone	1	0	0	0.16	2.5	4.67618	0	0	0	0	1	0	0	0	0	0	0	0	0	0	0	0	0	1	0	2	0	0	0	0	0	0	0	0	0	0	0	0	0	0	0	0	0
SU2C>	prad_su2c_2019	SC_9104-Tumor	97115331	mctp_SI_8990_C46YRANXX_7_1	Agilent SureSelect v4	LN	1	0	0	0.166	2.4	4.22328	0	0	0	0	1	0	0	0	0	0	0	0	0	0	0	0	0	0	0	0	0	0	0	0	0	0	0	0	0	0	0	0	1	0	0	0	0
SU2C>	prad_su2c_2019	SC_9105_Tumor	97115333	mctp_SI_9251_C5MMMANXX_4	Agilent SureSelect v4	Prostate	1	0	0	0.137	2.6	3.54393	0	0	0	0	0	0	0	1	0	0	0	0	0	0	0	0	0	0	0	0	0	0	0	0	0	0	0	0	0	0	0	0	0	0	0	0	0
SU2C>	prad_su2c_2019	SC_9107-Tumor	97115335	mctp_SI_8992_C472BANXX_2	Agilent SureSelect v4	Liver	1	0	0	0.25	4.7	3.62319	0	0	1	0	0	0	0	0	0	0	0	1	0	1	0	0	0	1	1	0	0	1	0	1	0	0	0	1	0	0	0	0	1	0	0	0	0
SU2C>	prad_su2c_2019	SC_9109-Tumor	97115337	mctp_SI_8994_C46PDANXX_1	Agilent SureSelect v4	LN	1	0	0	0.094	3.9	3.01178	0	0	1	0	0	0	0	0	0	0	0	1	0	1	0	0	0	0	0	1	1	0	0	0	0	0	0	1	1	1	0	0	1	0	0	0	1
SU2C>	prad_su2c_2019	SC_9118_Tumor	97115358	mctp_SI_9257_C5MMMANXX_7	Agilent SureSelect v4	LN	1	1	1	0.118	5.1	5.53668	0	0	0	1	0	0	0	0	0	0	0	0	0	0	0	0	0	0	1	1	0	1	0	0	0	0	1	0	0	0	0	0	1	0	0	0	0
SU2C>	prad_su2c_2019	SC_9120_T	9115415	mctp_SI_12611_C8LK0ANXX_6	Agilent SureSelect v4	Bone	0	0	0	0.092	2.5	5.2423	0	0	0	0	1	0	0	0	0	0	0	0	0	0	0	0	0	0	0	0	0	1	0	0	0	0	0	0	0	0	0	0	0	0	0	0	0
SU2C>	prad_su2c_2019	SC_9121_Tumor	9115416	mctp_SI_9402_C5N1GANXX_4	Agilent SureSelect v4	Bone	0	0	0	0.077	5.8	3.61187	0	0	0	1	0	1	0	0	0	0	0	0	0	0	1	0	0	2	1	0	1	1	0	1	0	0	0	0	0	0	0	0	0	0	0	0	0
SU2C>	prad_su2c_2019	SC_9124_Tumor	97115363	mctp_SI_9842_C67VYANXX_6	Agilent SureSelect v4	LN	1	0	0	0.043	4.4	3.90625	0	0	1	0	0	0	0	0	0	0	0	0	0	0	0	0	0	0	0	0	0	0	0	0	0	0	0	0	1	0	1	0	0	0	0	0	0
SU2C>	prad_su2c_2019	SC_9126_Tumor	97115365	mctp_SI_9844_C67VYANXX_7	Agilent SureSelect v4	LN	1	0	1	0.06	3.9	3.55525	0	1	0	0	0	0	0	0	0	0	0	0	0	0	0	0	0	0	0	1	0	0	0	0	0	0	0	1	1	0	0	0	1	0	0	0	0
SU2C>	prad_su2c_2019	SC_9129_Tumor	97115368	mctp_SI_9848_C67TJANXX_1	Agilent SureSelect v4	LN	1	0	0	0.162	2.4	3.10236	0	0	0	0	1	0	0	0	0	0	0	0	0	0	0	0	0	0	0	0	0	0	0	0	0	1	0	0	0	0	0	0	0	0	0	0	0
SU2C>	prad_su2c_2019	SC_9132_Tumor	9115420	mctp_SI_9858_C67TJANXX_3	Agilent SureSelect v4	LN	1	0	0	0.083	3.5	4.65353	0	0	3	0	0	0	0	1	0	0	0	0	1	1	1	0	0	0	1	0	0	1	0	0	0	0	0	0	0	0	0	0	1	0	1	1	0
SU2C>	prad_su2c_2019	SC_9136_Tumor	9115180	mctp_SI_10207_C6EJJANXX_4_1	Agilent SureSelect v4	Bone	0	1	1	0.134	4.9	8.82985	0	0	0	1	0	0	0	0	0	0	0	0	0	1	0	0	0	1	0	0	1	1	0	0	0	0	0	0	0	0	0	0	1	0	0	0	0
SC_9137	prad_su2c_2019	SC_9137_Tumor	9115422	mctp_SI_10209_C6EJJANXX_5	Agilent SureSelect v4	Bone	1	1	1	0.093	2.2	5.85371	1	3	0	0	0	0	0	0	0	0	0	0	2	0	0	0	0	0	0	0	0	1	0	0	0	0	0	0	1	0	0	0	0	0	0	0	0
SU2C>	prad_su2c_2019	SC_9138_Tumor	9115423	mctp_SI_10211_C6EJJANXX_6	Agilent SureSelect v4	LN	0	1	1	0.017	2.2	2.95516	0	0	0	0	1	0	0	0	0	0	0	0	0	0	0	0	0	0	0	0	0	0	0	0	0	0	0	0	0	0	0	0	0	0	0	0	0
SU2C>	prad_su2c_2019	SC_9139_Tumor	97115374	mctp_SI_10213_C6EJJANXX_7	Agilent SureSelect v4	Other Soft tissue	1	0	0	0.009	2.1	3.58922	0	0	0	0	1	0	0	0	0	0	0	0	0	0	0	0	0	0	0	0	0	0	0	0	0	0	0	0	0	0	0	0	0	0	0	0	0
SU2C>	prad_su2c_2019	SC_9140_Tumor	97115375	mctp_SI_10215_C6EJJANXX_8	Agilent SureSelect v4	Liver	1	1	1	0.22	3.8	7.90308	0	1	0	0	0	0	0	0	0	0	0	0	0	1	0	0	0	0	1	0	0	1	0	0	0	0	0	0	1	0	0	0	0	0	0	0	2
SU2C>	prad_su2c_2019	SC_9141_Tumor	97115376	mctp_SI_10217_C6EJ9ANXX_1	Agilent SureSelect v4	LN	0	0	0	0.17	4.3	4.47237	0	0	1	0	0	0	0	0	0	0	0	0	1	0	0	0	0	0	1	1	0	0	0	0	0	0	0	0	1	0	0	0	0	0	0	0	1
SU2C>	prad_su2c_2019	SC_9142_Tumor	13115379	mctp_SI_10276_C6EJEANXX_3_1	Agilent SureSelect v4	LN	1	1	1	0.01	2.3	4.00815	0	0	0	0	1	0	0	0	0	0	0	0	0	0	0	0	0	0	0	0	0	0	0	0	0	0	0	0	0	0	0	0	0	0	0	0	0
SU2C>	prad_su2c_2019	SC_9144_Tumor	9115425	mctp_SI_10505_C6ERVANXX_3	Agilent SureSelect v4	Bone	0	1	1	0.123	2.6	6.47645	0	1	0	0	0	0	0	0	0	0	0	0	0	2	0	0	0	0	0	0	0	1	0	0	0	0	0	0	0	0	0	0	1	0	0	0	0
SU2C>	prad_su2c_2019	SC_9145_Tumor	9115516	mctp_SI_10461_C6ERDANXX_2	Agilent SureSelect v4	Liver	1	1	1	0.216	2.2	8.79755	0	1	0	0	0	0	0	0	0	0	0	0	0	2	0	0	0	0	0	0	0	0	0	0	1	0	0	0	0	0	0	0	0	0	0	0	0
SU2C>	prad_su2c_2019	SC_9146_T	9115517	mctp_SI_11639_C7G67ANXX_6	Agilent SureSelect v4	Prostate	1	1	1	0.177	3.2	5.06114	0	0	1	0	0	0	0	0	0	0	0	0	1	0	0	0	0	0	0	0	0	1	0	0	0	0	0	0	1	0	0	0	1	0	0	0	0
SU2C>	prad_su2c_2019	SC_9148_Tumor	9115515	mctp_SI_10463_C6ERDANXX_3	Agilent SureSelect v4	LN	1	0	1	0.14	3.9	4.7894	0	1	0	0	0	0	0	0	0	0	0	0	0	0	0	0	0	1	2	0	0	0	0	0	0	0	0	0	0	0	0	0	1	0	1	0	0
SU2C>	prad_su2c_2019	SC_9150_Tumor	13115404	mctp_SI_10586_C6EEUANXX_3	Agilent SureSelect v4	Bone	0	1	1	0.077	6.9	6.00091	0	1	0	0	0	0	0	0	0	0	0	0	0	2	0	0	0	0	1	0	0	0	0	0	0	0	0	0	0	0	0	0	0	0	0	0	0
SU2C>	prad_su2c_2019	SC_9151_Tumor	13115443	mctp_SI_10628_C6UPRANXX_4	Agilent SureSelect v4	Bone	0	0	1	0.137	3	3.00045	0	0	0	3	0	0	0	1	0	0	0	0	0	1	0	0	0	1	0	0	0	1	0	0	0	0	0	0	0	0	0	0	0	0	0	0	0
SU2C>	prad_su2c_2019	SC_9152_Tumor	9115520	mctp_SI_10630_C6V2AANXX_3	Agilent SureSelect v4	Bone	0	0	0	0.096	3.7	4.27818	0	0	1	0	0	0	0	0	0	0	0	0	0	1	0	0	0	0	0	0	0	0	0	0	0	0	0	0	0	0	0	0	0	0	0	0	0
SU2C>	prad_su2c_2019	SC_9153_Tumor	9115519	mctp_SI_10632_C6JKTANXX_7	Agilent SureSelect v4	Liver	1	0	0	0.083	6.6	3.97418	0	0	0	0	1	0	0	0	0	0	0	0	0	0	0	0	0	0	0	0	0	0	0	0	0	0	0	0	1	0	0	0	0	1	0	0	0
SU2C>	prad_su2c_2019	SC_9156_Tumor	97115447	mctp_SI_10751_C6UUJANXX_5	Agilent SureSelect v4	Other Soft tissue	1	0	1	0.175	5.4	4.51766	0	0	1	0	0	0	0	0	0	0	0	0	1	1	0	0	0	0	0	0	0	1	0	0	1	0	0	0	0	0	0	0	1	0	0	0	0
SU2C>	prad_su2c_2019	SC_9158_Tumor	97115449	mctp_SI_10755_C6UUHANXX_3	Agilent SureSelect v4	Bone	0	0	0	0.108	4.1	7.50147	0	1	0	0	0	0	0	0	0	1	0	0	0	0	0	0	0	0	0	0	0	1	0	0	0	0	0	0	0	0	0	0	0	1	0	0	0
SU2C>	prad_su2c_2019	SC_9162_Tumor	97115453	mctp_SI_10757_C6UUJANXX_7_1	Agilent SureSelect v4	Liver	1	0	0	0.167	3.4	3.72509	0	0	0	1	0	0	0	0	0	1	0	0	0	0	1	0	0	1	1	0	0	1	0	0	0	0	0	0	1	0	0	0	0	1	0	0	0
SU2C>	prad_su2c_2019	SC_9163_Tumor	97115454	mctp_SI_10759_C6UUHANXX_4	Agilent SureSelect v4	LN	1	0	0	0.049	2.2	40.0476	0	0	0	0	1	0	1	0	0	0	0	0	0	0	0	0	0	0	0	0	0	1	0	0	0	0	0	0	0	0	0	0	0	0	0	0	0
SU2C>	prad_su2c_2019	SC_9165_Tumor	97115456	mctp_SI_10763_C6UUHANXX_6	Agilent SureSelect v4	LN	1	1	1	0.02	2.1	6.62364	1	0	0	3	0	0	0	0	0	0	0	0	0	1	0	0	0	0	0	0	0	0	0	0	0	0	0	0	0	0	0	0	0	0	0	0	0
SU2C>	prad_su2c_2019	SC_9170_Tumor	13115464	mctp_SI_10810_C6UV0ANXX_7	Agilent SureSelect v4	Bone	0	0	0	0.133	2.5	3.04574	0	0	0	0	1	1	0	0	0	0	0	0	0	0	0	0	0	2	0	0	0	1	0	0	0	0	0	0	0	0	0	0	0	0	0	0	0
SU2C>	prad_su2c_2019	SC_9171_Tumor	13115465	mctp_SI_10876_C6URJANXX_4	Agilent SureSelect v4	Bone	0	0	0	0.09	2.2	3.13632	0	0	0	1	0	0	0	0	0	0	0	0	0	1	0	0	0	0	0	0	0	0	0	0	0	0	0	0	0	0	0	0	0	0	0	0	0
SU2C>	prad_su2c_2019	SC_9172_Tumor	9115521	mctp_SI_10946_C6V1TANXX_3	Agilent SureSelect v4	Bone	0	0	0	0.09	3.6	6.15355	0	0	0	0	1	0	0	0	0	0	0	0	0	0	1	0	0	0	1	0	0	1	0	0	0	0	0	0	0	0	0	0	1	0	0	0	0
SU2C>	prad_su2c_2019	SC_9173_Tumor	9115522	mctp_SI_10948_C6V1TANXX_4	Agilent SureSelect v4	Bone	0	0	0	0.078	3.5	6.60285	0	0	1	0	0	0	0	0	0	0	0	0	1	0	0	0	0	0	0	0	0	0	0	0	0	0	0	0	1	0	0	0	0	0	0	0	0
SU2C>	prad_su2c_2019	SC_9175_T	9115524	mctp_SI_11337_C6UY8ANXX_5	Agilent SureSelect v4	LN	1	0	0	0.168	2.1	4.32518	0	0	0	1	0	0	0	0	0	0	0	0	0	1	0	0	0	0	0	0	0	1	0	0	0	0	0	0	0	0	0	0	0	0	0	0	0
SU2C>	prad_su2c_2019	SC_9176_T	9115539	mctp_SI_11456_C6UVMANXX_5	Agilent SureSelect v4	LN	1	0	0	0.163	2.3	2.94384	0	0	1	0	0	0	0	0	0	0	0	1	0	1	0	0	0	1	1	0	0	0	0	0	0	0	0	0	0	0	0	0	1	0	0	0	0
SU2C>	prad_su2c_2019	SC_9177_T	9115538	mctp_SI_11488_C7A2UANXX_6	Agilent SureSelect v4	LN	0	1	1	0.173	2.6	4.12138	0	0	0	3	0	0	0	0	1	0	0	0	0	1	0	0	0	1	0	0	0	1	0	0	0	0	0	0	2	0	0	0	0	0	0	0	0
SU2C>	prad_su2c_2019	SC_9178_T	9115541	mctp_SI_11490_C7A7HANXX_3	Agilent SureSelect v4	LN	1	0	0	0.143	3.7	5.27627	0	0	1	0	0	0	0	0	0	0	0	0	0	1	0	0	0	0	1	0	0	1	0	0	0	0	0	0	1	0	0	0	0	0	0	0	0
SU2C>	prad_su2c_2019	SC_9179_T	9115540	mctp_SI_11492_C7A2UANXX_8	Agilent SureSelect v4	Bone	0	1	1	0.067	2.9	5.42346	0	0	1	0	0	0	0	0	0	0	0	0	0	0	0	0	0	0	0	0	0	0	0	0	0	0	0	0	0	0	0	0	1	0	1	0	0
SU2C>	prad_su2c_2019	SC_9181_T	9115551	mctp_SI_11643_C7G8PANXX_1	Agilent SureSelect v4	LN	1	0	1	0.171	3.7	4.67618	0	0	1	0	0	0	0	0	0	0	0	0	0	1	1	0	0	0	0	0	0	1	0	0	0	1	0	0	1	0	0	0	1	0	0	0	0
SU2C>	prad_su2c_2019	SC_9182_T	9115555	mctp_SI_11645_C7G8PANXX_2	Agilent SureSelect v4	Bone	0	1	1	0.134	2.2	5.61594	0	0	0	1	0	0	0	0	0	0	0	0	0	1	0	0	0	1	0	0	0	1	0	0	0	0	0	0	1	0	0	0	0	1	0	0	0
SU2C>	prad_su2c_2019	SC_9183_T	9115552	mctp_SI_11647_C7G67ANXX_5	Agilent SureSelect v4	LN	1	0	0	0.074	2.2	28.3514	0	0	0	1	0	0	0	0	0	0	0	0	0	1	0	0	0	0	0	0	0	0	0	0	0	0	1	0	0	0	0	0	1	0	0	0	0
SU2C>	prad_su2c_2019	SC_9184_T	97115558	mctp_SI_12171_C7FHCANXX_7	Agilent SureSelect v4	Liver	1	0	1	0.123	2.6	3.94022	0	0	0	0	1	1	0	0	0	0	0	0	0	0	0	0	0	2	0	0	0	1	0	0	0	0	0	0	0	0	0	0	0	0	0	0	0
SU2C>	prad_su2c_2019	SC_9186_T	97115560	SC_9186_T	Agilent SureSelect v4	LN	1	1	1	0.122	2.5	4.64221	0	0	0	0	1	0	0	0	0	0	0	0	0	0	0	0	0	0	0	1	0	0	0	0	1	0	0	0	0	0	0	0	1	0	0	0	0
SU2C>	prad_su2c_2019	SC_9187_T	97115561	mctp_SI_12175_C7G8NANXX_3	Agilent SureSelect v4	Liver	1	0	0	0.144	3.7	4.90263	0	0	0	0	1	0	0	0	0	0	1	0	0	0	0	0	0	1	0	0	1	0	0	1	0	0	1	1	0	0	0	0	0	0	0	0	0
SU2C>	prad_su2c_2019	SC_9189_T	97115563	mctp_SI_12179_C7G8NANXX_5	Agilent SureSelect v4	LN	1	0	0	0.148	3.5	5.18569	0	0	0	0	1	0	0	0	0	0	0	0	0	0	0	0	0	0	1	0	0	1	0	0	0	0	0	0	0	0	0	0	0	0	0	0	0
SU2C>	prad_su2c_2019	SC_9190_T	97115564	mctp_SI_12181_C7G8NANXX_6	Agilent SureSelect v4	Bone	1	0	1	0.08	3.9	5.49139	0	0	1	0	0	0	0	0	0	0	0	1	0	0	0	0	0	0	1	0	0	1	0	0	0	0	0	0	1	0	0	0	1	0	0	0	0
SU2C>	prad_su2c_2019	SC_9192_T	9115553	mctp_SI_12273_C7G8NANXX_7	Agilent SureSelect v4	Bone	1	0	0	0.092	3.7	3.64583	0	0	0	3	0	0	0	1	0	0	0	0	0	1	0	0	0	0	1	0	0	1	0	0	0	0	0	0	0	0	0	0	0	0	0	0	0
SU2C>	prad_su2c_2019	SC_9193_T	9115567	mctp_SI_12275_C7G8NANXX_8	Agilent SureSelect v4	Bone	0	0	1	0.102	4.6	8.16566	0	0	1	0	0	0	0	0	0	0	0	1	0	0	0	1	0	0	1	0	0	1	0	0	0	0	0	0	1	0	1	0	0	0	0	0	0
SU2C>	prad_su2c_2019	SC_9194_T	9115568	mctp_SI_12277_C7G8DANXX_7	Agilent SureSelect v4	LN	1	0	1	0.109	5.1	3.72509	0	0	1	0	0	0	0	0	0	0	0	0	0	1	0	0	0	0	0	0	0	0	0	0	0	0	0	1	0	0	1	0	1	0	0	0	1
SU2C>	prad_su2c_2019	SC_9195_T	9115566	mctp_SI_12279_C7G8DANXX_8	Agilent SureSelect v4	Bone	0	0	0	0.078	2.6	3.30616	0	0	0	0	1	0	0	0	0	0	0	0	0	0	0	0	0	0	0	0	0	1	0	0	0	0	0	0	0	0	0	0	0	0	0	0	0
SU2C>	prad_su2c_2019	SC_9196_T	9115571	mctp_SI_12613_C8LK0ANXX_7	Agilent SureSelect v4	Bone	0	1	0	0.31	2.8	4.32518	0	0	0	0	1	0	0	0	0	0	0	0	0	0	0	0	0	1	0	0	0	1	0	0	0	0	0	0	1	0	0	0	0	2	0	0	0
SU2C>	prad_su2c_2019	SC_9197_T	9115572	mctp_SI_12615_C8LK0ANXX_8	Agilent SureSelect v4	LN	0	0	0	0.17	2.2	39.7192	0	0	0	0	1	0	0	0	0	0	0	0	0	0	0	0	0	1	0	0	0	0	1	0	0	0	0	0	0	0	0	0	0	0	0	0	0
SU2C>	prad_su2c_2019	SC_9199_T	9115575	mctp_SI_12870_C8LKAANXX_2	Agilent SureSelect v4	LN	0	0	1	0.183	4	10.1973	0	0	1	0	0	0	0	0	0	0	0	0	1	1	0	0	0	0	1	1	0	0	0	0	0	0	0	0	0	0	0	0	0	0	0	0	0
SU2C>	prad_su2c_2019	SC_9200_T	9115570	mctp_SI_12872_C8LKAANXX_3_1	Agilent SureSelect v4	Bone	0	0	0	0.196	2.3	2.78533	0	0	0	0	0	0	0	0	1	0	0	0	0	0	0	0	0	1	0	0	0	1	0	0	2	0	0	0	0	0	0	0	0	0	0	0	0
SU2C>	prad_su2c_2019	SC_9201_T	9115580	mctp_SI_12874_C8LKAANXX_4	Agilent SureSelect v4	LN	0	1	1	0.176	4.8	7.57473	0	1	0	0	0	0	0	0	0	0	0	0	0	2	0	0	0	0	1	0	0	1	0	0	0	0	0	0	1	1	1	0	0	0	0	0	0
SU2C>	prad_su2c_2019	SC_9203_T	9115586	mctp_SI_13126_C8LK8ANXX_6	Agilent SureSelect v4	Bone	0	1	1	0.033	2.2	4.74411	0	0	0	0	1	0	0	0	0	0	0	0	0	0	0	0	0	0	0	0	0	1	0	0	0	0	0	0	0	0	0	0	0	0	0	0	0
SU2C>	prad_su2c_2019	SC_9204_T	9115585	mctp_SI_13128_C8LK8ANXX_7	Agilent SureSelect v4	Bone	0	1	1	0.147	6.5	4.75543	0	0	1	0	0	1	0	0	0	0	0	1	0	1	0	0	0	2	1	0	0	1	0	0	0	0	0	1	1	0	0	0	1	0	0	0	0
SU2C>	prad_su2c_2019	SI_9157_Tumor	97115448	mctp_SI_10753_C6UUJANXX_6	Agilent SureSelect v4	Bone	1	1	1	0.087	5.3	8.26333	0	0	0	1	0	0	0	0	0	0	0	0	0	0	0	0	0	0	0	0	0	0	0	0	0	0	0	0	0	0	0	0	0	0	0	0	0
SU2C>	prad_su2c_2019	TP_2001-Tumor	5115033	mctp_SI_5679_C19FAACXX_4	Agilent SureSelect v4	LN	1	0	0	0.081	4.5	2.19656	0	0	1	0	0	0	0	0	0	0	0	0	0	0	0	0	0	0	0	0	0	0	0	0	1	0	1	0	0	0	1	0	0	0	0	0	1
SU2C>	prad_su2c_2019	TP_2009-Tumor	5115034	mctp_SI_5954_D1E1PACXX_6	Agilent SureSelect v4	Bone	1	1	1	0.129	2.2	3.79303	0	1	0	0	0	0	0	0	0	0	0	0	0	2	0	0	0	0	1	0	0	1	0	0	0	0	0	0	1	0	0	0	1	0	0	0	0
SU2C>	prad_su2c_2019	TP_2010-Tumor	5115057	mctp_SI_5888_C19L8ACXX_3	Agilent SureSelect v4	LN	1	0	0	0.104	3.8	2.54755	0	0	1	0	0	0	0	0	0	0	0	0	0	1	0	0	0	0	0	0	0	1	0	0	0	0	0	0	0	1	1	1	1	0	0	0	0
SU2C>	prad_su2c_2019	TP_2020-Tumor	5115127	mctp_SI_6443_D1RP8ACXX_2	Agilent SureSelect v4	Bone	1	0	0	0.096	2.6	2.44565	0	0	1	0	0	0	0	0	0	0	0	0	0	1	1	0	0	1	0	0	0	0	0	0	0	0	0	0	0	1	0	0	1	0	0	1	0
SU2C>	prad_su2c_2019	TP_2032-Tumor	5115078	mctp_SI_6371_C1MM1ACXX_4	Agilent SureSelect v4	LN	1	0	0	0.09	2	2.68342	0	0	0	0	1	0	0	0	0	0	0	0	0	0	0	0	0	0	0	0	0	1	0	0	0	1	0	0	0	0	0	0	0	0	0	0	0
SU2C>	prad_su2c_2019	TP_2034-Tumor-Bone-Block-3B	5115199	mctp_SI_6536_C1LV6ACXX_8		Bone	0	0	0	0.157	2.7	2.40036	0	0	0	0	1	0	0	0	0	0	0	0	0	0	0	0	0	0	1	0	0	1	0	0	0	0	0	0	1	1	0	0	1	0	0	0	0
SU2C>	prad_su2c_2019	TP_2054-TM	5115254	mctp_SI_7828_C4CF9ACXX_4	Agilent SureSelect v4	LN	1	1	1	0.128	2.7	5.00453	1	3	0	0	0	0	0	0	0	0	0	0	0	2	0	0	0	0	0	0	0	1	0	0	0	0	0	0	0	0	0	0	1	0	0	0	0
SU2C>	prad_su2c_2019	TP_2060-TM	5115276	mctp_SI_8420_C4L1DACXX_4	Agilent SureSelect v4	LN	1	1	1	0.104	2.9	5.88768	0	1	0	0	0	0	0	0	0	0	0	0	0	2	0	0	0	0	0	0	0	1	0	0	0	0	0	0	0	0	0	0	0	0	0	1	0
SU2C>	prad_su2c_2019	TP_2061-TM	5115291	mctp_SI_8422_H9TEBADXX_0	Agilent SureSelect v4	Other Soft tissue	1	1	1	0.106	3.2	3.64583	0	0	1	0	0	0	0	0	0	0	0	1	0	1	0	0	0	1	1	1	0	1	0	1	0	0	0	1	0	0	1	0	0	0	0	0	1
SU2C>	prad_su2c_2019	TP_2064-TM	5115327	mctp_SI_8540_C59M0ACXX_2	Agilent SureSelect v4	LN	1	0	0	0.21	3	2.71739	0	0	0	1	0	0	0	0	0	0	0	0	0	0	1	0	0	1	1	1	0	1	0	0	0	0	0	0	1	1	1	0	0	0	0	0	0
SU2C>	prad_su2c_2019	TP_2069_Tumor	5115405	mctp_SI_9397_C5N1GANXX_6	Agilent SureSelect v4	LN	1	1	1	0.113	4.1	6.37455	0	1	0	0	0	0	0	0	0	0	0	0	0	2	0	0	0	0	1	0	0	1	1	0	1	0	0	0	0	0	0	0	0	0	0	0	0
SU2C>	prad_su2c_2019	TP_2077_Tumor	5115409	mctp_SI_10172_C6EHCANXX_6	Agilent SureSelect v4	LN	1	0	0	0.122	2.1	3.30616	0	1	0	0	0	0	0	0	0	0	0	0	0	0	0	0	0	0	0	0	1	1	0	0	0	0	0	0	0	0	0	0	0	0	0	0	0
SU2C>	prad_su2c_2019	TP_2078_Tumor	5115410	mctp_SI_10174_C6EHCANXX_7_1	Agilent SureSelect v4	LN	1	1	1	0.161	4	4.50634	0	0	1	0	0	1	0	0	0	0	0	1	0	1	0	0	0	2	1	1	1	1	0	1	0	0	0	1	0	0	1	0	0	0	0	0	1
SU2C>	prad_su2c_2019	TP_2079_Tumor	5115411	mctp_SI_10290_C6EKHANXX_3	Agilent SureSelect v4	Bone	0	1	1	0.125	2.6	4.35915	0	0	1	0	0	0	0	0	0	0	0	0	0	1	0	0	0	1	0	0	0	1	0	0	0	0	0	0	0	0	0	0	1	0	1	0	1
SU2C>	prad_su2c_2019	TP_2081_T	5115412	mctp_SI_10427_C6ET2ANXX_3	Agilent SureSelect v4	Bone	1	0	0	0.064	4.7	4.30254	0	0	1	0	0	0	0	0	0	0	0	0	0	0	0	0	2	0	0	0	0	0	0	0	0	0	1	0	0	0	0	0	0	0	1	0	0
SU2C>	prad_su2c_2019	TP_2093_T	5115528	mctp_SI_10712_C6V2AANXX_4	Agilent SureSelect v4	LN	1	0	0	0.183	2	2.54755	0	0	1	0	0	0	0	0	0	0	0	0	0	1	0	0	0	0	1	0	0	1	0	0	1	0	0	0	1	0	0	0	1	0	0	0	0
SU2C>	prad_su2c_2019	TP_2096_T	5115506	mctp_SI_10747_C6UUJANXX_3	Agilent SureSelect v4	LN	1	0	0	0.158	2.3	4.87998	0	0	0	1	0	0	0	0	0	0	0	0	0	1	0	0	0	0	1	0	0	0	0	0	0	0	0	0	0	0	0	0	0	0	0	0	0
SU2C>	prad_su2c_2019	WCM183_Z4	96115215	PM183_Z4_1_Case_HALO	Agilent HaloPlex	Liver	0	1	1	0.123	4	11.5165	1	0	0	3	0	0	0	0	0	0	0	0	0	1	0	0	0	1	0	0	0	0	0	0	0	0	0	0	0	0	0	0	0	0	0	0	0
SU2C>	prad_su2c_2019	WCM192_X1	96115479	PM192_X1_1_Case_HALO	Agilent HaloPlex	LN	0	0	0	0.179	4	113.858	0	0	0	0	1	0	1	0	0	0	0	0	0	0	0	0	0	1	1	1	1	1	0	0	0	0	0	0	1	0	0	0	0	0	0	0	0
SU2C>	prad_su2c_2019	WCM198_Z1	96115275	PM198_Z1_1_Case_HALO	Agilent HaloPlex	LN	0	0	0	0.09	2.6	3.23986	0	0	0	1	0	0	0	0	0	0	0	0	0	1	0	0	0	1	0	0	0	0	0	0	0	0	0	0	0	0	0	0	1	0	0	0	0
SU2C>	prad_su2c_2019	WCM199_Z3	96115274	PM199_Z3_1_Case_HALO	Agilent HaloPlex	Liver	0	0	0	0.078	3	1.49741	0	0	0	0	1	0	0	0	0	0	0	0	0	0	0	0	0	0	0	0	0	1	0	0	1	0	0	0	0	0	0	0	1	0	0	0	0
SU2C>	prad_su2c_2019	WCM207_X1	96115292	PM207_X1_1_Case_HALO	Agilent HaloPlex	Liver	0	0	0	0.184	3.4	2.47754	0	0	0	0	1	0	0	0	0	0	0	0	0	0	0	0	0	0	0	0	0	0	0	0	0	1	0	0	0	0	0	0	0	0	0	0	0
SU2C>	prad_su2c_2019	WCM209_Z2	96115273	PM209_Z2_1_Case_HALO	Agilent HaloPlex	LN	1	0	0	0.08	4.3	5.47237	0	0	0	0	1	0	0	0	0	0	0	0	0	0	0	0	2	0	0	0	0	1	0	0	0	0	0	0	0	0	0	0	0	0	0	0	0
SU2C>	prad_su2c_2019	WCM210_Z2	96115272	PM210_Z2_1_Case_HALO	Agilent HaloPlex	LN	1	0	0	0.086	4.7	2.80425	0	0	0	0	1	0	0	0	0	0	0	0	0	0	0	0	0	0	0	0	0	0	0	0	0	1	0	0	0	0	0	0	1	0	0	0	0
SU2C>	prad_su2c_2019	WCM221_Z1	96115294	PM221_Z1_1_Case_HALO	Agilent HaloPlex	Liver	0	1	1	0.141	3.7	6.91533	0	1	0	0	0	0	0	0	0	0	0	0	0	2	0	0	0	0	0	0	0	0	0	0	0	0	0	0	0	0	0	0	0	0	0	0	0
SU2C>	prad_su2c_2019	WCM223_Z2	96115472	PM223_Z2_1_Case_HALO	Agilent HaloPlex	Prostate	0	0	0	0.1	2.1	1.93302	0	0	0	0	1	0	0	0	0	0	0	0	0	0	0	0	0	1	0	0	0	0	0	0	0	0	0	0	0	0	0	0	0	0	0	0	0
SU2C>	prad_su2c_2019	WCM243_X1	96115513	PM243_X1_1_Case_HALO	Agilent HaloPlex	Bone	0	0	0	0.073	3.4	2.58644	0	0	0	0	1	0	0	0	0	0	0	0	0	0	0	0	0	1	0	0	0	0	0	0	0	0	0	0	0	0	0	0	0	0	0	0	0
SU2C>	prad_su2c_2019	WCM250_Z4	96115645	PM250_Z4_1_Case_HALO	Agilent HaloPlex	Liver	0	0	0	0.117	4.3	2.34141	0	0	0	0	1	0	0	0	0	0	0	0	0	0	0	0	0	0	0	0	0	0	0	0	0	0	0	0	0	0	0	0	0	0	0	0	0
SU2C>	prad_su2c_2019	WCM252_Z3	96115480	PM252_Z3_1_Case_HALO	Agilent HaloPlex	Liver	1	0	0	0.127	2.3	3.43044	0	0	0	1	0	0	0	0	0	1	0	0	0	0	0	0	0	0	0	0	0	0	0	0	0	0	0	0	0	0	0	0	0	0	0	0	0
SU2C>	prad_su2c_2019	WCM258_Z2	96115474	PM258_Z2_1_Case_HALO	Agilent HaloPlex	LN	1	0	0	0.179	2.1	4.21998	1	3	0	0	0	0	0	0	0	0	0	0	0	2	0	0	0	0	1	0	0	1	0	0	0	0	0	0	0	0	0	0	0	0	0	0	0
SU2C>	prad_su2c_2019	WCM261_Z4	96115475	PM261_Z4_1_Case_HALO	Agilent HaloPlex	Bone	0	0	1	0.134	3.5	3.26708	0	0	0	3	0	0	0	1	0	0	0	0	0	0	0	0	0	1	0	0	0	1	0	0	0	0	0	0	0	0	0	0	0	0	0	0	0
SU2C>	prad_su2c_2019	WCM335_X1	96115473	PM335_X1_1_Case_HALO	Agilent HaloPlex	Bone	1	0	0	0.136	3.8	2.15083	0	0	0	0	1	0	0	0	0	0	0	0	0	0	0	0	0	0	0	0	0	0	0	0	0	0	0	0	0	0	0	0	0	0	0	0	0
SU2C>	prad_su2c_2019	WCM343_X1	96115485	PM343_X1_1_Case_HALO	Agilent HaloPlex	LN	0	0	0	0.196	3.7	1.96025	0	0	0	0	1	0	0	0	0	0	0	0	0	0	0	0	0	0	0	0	0	0	0	0	0	1	0	0	0	0	0	0	0	0	0	0	0
SU2C>	prad_su2c_2019	WCM353_Z1	96115476	PM353_Z1_1_Case_HALO	Agilent HaloPlex	Bone	0	0	0	0.035	2.4	2.55922	0	0	0	0	1	0	0	0	0	0	0	0	0	0	0	0	0	0	0	0	0	1	0	0	0	0	0	0	0	0	0	0	0	0	0	0	0
SU2C>	prad_su2c_2019	WCM367_Z3	96115487	PM367_Z3_1_Case_HALO	Agilent HaloPlex	Unknown	0	0	0	0.218	2	2.58644	0	0	0	1	0	0	0	0	0	0	0	0	0	1	0	0	0	1	0	0	1	1	0	0	0	0	1	0	0	1	0	0	1	0	0	0	0
SU2C>	prad_su2c_2019	WCM373_X1	96115489	PM373_X1_1_Case_HALO	Agilent HaloPlex	Liver	0	0	0	0.13	5.6	2.88592	0	0	0	0	1	0	0	0	0	0	0	0	0	0	0	0	0	0	0	0	0	0	0	0	0	0	0	0	0	0	0	0	1	0	0	0	0
SU2C>	prad_su2c_2019	WCM391_X1	96115495	PM391_X1_1_Case_HALO	Agilent HaloPlex	Bone	0	0	0	0.077	2.2	2.28696	0	0	1	0	0	0	0	0	0	0	0	0	0	1	0	0	0	1	0	0	0	1	0	0	0	0	0	0	0	0	0	0	0	0	0	0	0
SU2C>	prad_su2c_2019	WCM393_Z3	96115496	PM393_Z3_1_Case_HALO	Agilent HaloPlex	Bone	1	0	0	0.138	2.6	20.7188	0	0	0	1	0	0	0	0	0	0	0	0	0	0	0	0	0	0	0	0	0	0	0	0	0	0	0	0	0	0	0	0	1	0	0	0	0
SU2C>	prad_su2c_2019	WCM4_X1	96115266	PM4_X1_1_Case_HALO	Agilent HaloPlex	Bone	1	0	0	0.208	3.8	4.43779	0	1	0	0	0	0	0	0	0	1	0	2	0	1	0	0	0	1	0	1	2	1	0	0	0	1	0	0	1	1	0	1	2	0	0	0	0
SU2C>	prad_su2c_2019	WCM404_X1	96115490	PM404_X1_1_Case_HALO	Agilent HaloPlex	Liver	0	0	0	0.203	1.9	3.45766	0	0	0	1	0	0	0	0	0	0	0	0	0	0	0	0	0	0	1	0	0	1	0	0	0	1	0	0	1	0	0	0	0	0	0	0	0
SU2C>	prad_su2c_2019	WCM405_X1	96115491	PM405_X1_1_Case_HALO	Agilent HaloPlex	Liver	0	0	0	0.171	2.3	2.47754	0	0	1	0	0	0	0	0	0	0	1	1	0	1	0	0	0	1	0	1	0	1	0	0	0	0	0	0	0	0	0	0	1	0	0	0	1
SU2C>	prad_su2c_2019	WCM423_X1	96115493	PM423_X1_1_Case_HALO	Agilent HaloPlex	Liver	0	0	0	0.131	3.5	2.28696	0	0	0	0	1	0	0	0	0	0	0	0	0	0	0	0	0	0	0	0	0	0	0	0	0	0	0	0	0	0	0	0	0	0	0	0	0
SU2C>	prad_su2c_2019	WCM430_X1	96115497	PM430_X1_1_Case_HALO	Agilent HaloPlex	LN	0	0	0	0.193	3.8	2.1236	0	0	0	0	1	0	0	0	0	0	0	0	0	0	0	0	0	1	0	0	2	0	0	0	0	0	0	0	0	0	0	0	0	0	0	0	0
SU2C>	prad_su2c_2019	WCM491_Z4	96115498	PM491_Z4_1_Case_HALO	Agilent HaloPlex	LN	0	0	0	0.061	2.7	1.87857	0	0	0	0	1	0	0	0	0	0	0	0	0	0	0	0	0	0	0	0	0	0	0	0	0	0	0	0	0	0	0	0	0	0	0	0	0
SU2C>	prad_su2c_2019	WCM524_Z1	96115500	PM524_Z1_1_Case_HALO	Agilent HaloPlex	Bone	0	0	0	0.064	2.5	28.7231	0	0	0	0	1	0	0	0	0	1	0	0	0	0	0	0	0	0	0	0	0	0	0	0	0	0	0	0	0	0	0	0	0	0	0	0	0
SU2C>	prad_su2c_2019	WCM555_X1	96115508	PM555_X1_1_p3_v2_Case_HALO	Agilent HaloPlex	Liver	0	0	0	0.147	4.7	3.64824	0	0	0	0	1	0	0	0	0	0	0	0	0	0	0	0	0	0	0	0	0	0	0	0	0	0	0	0	0	0	0	0	0	0	0	0	0
SU2C>	prad_su2c_2019	WCM556_X1	96115509	PM556_X1_1_Case_HALO	Agilent HaloPlex	Liver	0	0	0	0.183	4.2	1.87857	0	0	0	0	1	0	0	0	0	0	0	0	0	0	0	0	0	0	0	0	0	0	0	0	0	0	0	0	0	0	0	0	0	0	0	0	0
SU2C>	prad_su2c_2019	WCM572_X1	96115617	PM572_X1_1_p2_v2_Case_HALO	Agilent HaloPlex	Unknown	0	0	0	0.153	4	1.74244	0	0	1	0	0	0	0	0	0	0	0	0	0	0	0	0	0	0	0	0	0	0	0	0	0	0	0	0	0	0	0	1	0	0	0	0	0
SU2C>	prad_su2c_2019	WCM573_X1	96115619	PM573_X1_1_Case_HALO	Agilent HaloPlex	Other Soft tissue	1	0	0	0.206	3.8	2.99483	0	0	0	1	0	0	0	0	0	0	0	1	0	0	0	0	0	0	0	0	0	0	0	0	0	0	0	0	0	0	0	0	0	0	0	0	0
SU2C>	prad_su2c_2019	WCM646_Z1	96115622	PM646_Z1_1_Case_HALO	Agilent HaloPlex	LN	0	0	0	0.118	4.1	4.13831	0	0	0	0	1	0	0	0	0	0	0	0	0	0	0	0	0	0	0	0	0	0	0	0	0	0	0	0	0	0	0	0	0	0	0	0	0
SU2C>	prad_su2c_2019	WCM647_Z1	96115623	PM647_Z1_1_Case_HALO	Agilent HaloPlex	Liver	0	0	0	0.108	5.3	5.41791	0	0	0	0	1	0	0	0	0	0	0	0	0	0	0	0	0	0	0	0	0	0	0	0	0	0	0	0	0	0	0	0	0	0	0	0	0
SU2C>	prad_su2c_2019	WCM648_Z1	96115624	PM648_Z1_1_p2_v2_Case_HALO	Agilent HaloPlex	Other Soft tissue	0	0	0	0.124	4.9	2.91315	0	0	0	0	1	0	0	0	0	0	0	0	0	0	0	0	0	0	0	0	0	0	0	0	0	0	0	0	0	0	0	0	0	0	0	0	0
SU2C>	prad_su2c_2019	WCM650_Z1	96115626	PM650_Z1_1_Case_HALO	Agilent HaloPlex	Other Soft tissue	0	0	0	0.047	2.4	36.4824	0	0	0	0	1	0	0	0	0	0	0	0	0	0	0	0	0	0	0	0	0	0	0	0	0	0	0	0	0	0	0	0	0	0	0	0	0
SU2C>	prad_su2c_2019	WCM653_Z1	96115629	PM653_Z1_1_Case_HALO	Agilent HaloPlex	Other Soft tissue	0	0	0	0.165	3.7	2.17806	0	0	0	0	1	0	0	0	0	0	0	0	0	0	0	0	0	0	0	0	0	1	0	0	0	0	0	0	0	0	0	0	0	0	1	0	0
SU2C>	prad_su2c_2019	WCM654_Z1	96115630	PM654_Z1_1_Case_HALO	Agilent HaloPlex	Liver	0	0	0	0.163	4.5	2.53199	0	0	0	0	1	0	0	0	0	0	0	0	0	0	0	0	0	0	0	0	0	0	0	0	0	0	0	0	0	0	0	0	0	0	0	0	0
SU2C>	prad_su2c_2019	WCM655_Z1	96115631	PM655_Z1_1_Case_HALO	Agilent HaloPlex	Liver	0	0	0	0.064	3.9	2.47754	0	0	0	0	1	0	0	0	0	0	0	0	0	0	0	0	0	0	0	0	0	0	0	0	0	0	0	0	0	0	0	0	0	0	0	0	0
SU2C>	prad_su2c_2019	WCM663_Z1	96115639	PM663_Z1_1_p4_v2_Case_HALO	Agilent HaloPlex	LN	0	0	0	0.062	4.1	4.27444	0	0	0	1	0	0	0	0	0	0	0	0	0	0	0	0	0	0	0	0	0	0	0	0	0	0	0	0	0	0	0	0	0	0	1	0	0
SU2C>	prad_su2c_2019	WCM664_X1	96115640	PM664_X1_1_Case_HALO	Agilent HaloPlex	LN	0	0	0	0.09	3.8	1.66077	0	0	0	0	1	0	0	0	0	0	0	0	0	0	0	0	0	0	0	0	0	0	0	0	0	0	0	0	0	0	0	0	0	0	0	0	0
SU2C>	prad_su2c_2019	WCM665_X1	96115641	PM665_X1_1_Case_HALO	Agilent HaloPlex	Liver	1	0	0	0.092	3.9	3.45766	0	0	0	0	1	0	0	0	0	0	0	0	0	0	0	0	1	0	0	0	0	0	0	0	0	0	0	0	0	0	0	0	0	0	0	0	0
SU2C>	prad_su2c_2019	WCM666_X1	96115642	PM666_X1_1_Case_HALO	Agilent HaloPlex	LN	1	0	0	0.097	3.7	2.64089	0	0	0	0	1	0	0	0	0	0	0	0	0	0	0	0	0	0	1	0	0	0	0	0	0	0	0	0	0	0	0	0	0	0	0	0	0
SU2C>	prad_su2c_2019	WCM668_Z1	96115616	PM668_Z1_1_Case_HALO	Agilent HaloPlex	Bone	0	0	0	0	2.3	35.6929	0	0	0	1	0	0	0	0	0	0	0	0	0	1	0	0	0	0	0	0	0	0	0	0	1	0	0	0	0	1	0	0	1	0	0	0	0
SU2C>	prad_su2c_2019	WCM688_Z7	96115646	PM688_Z7_1_p2_Case_HALO	Agilent HaloPlex	LN	0	0	0	0.122	2.5	3.13096	0	0	0	1	0	0	0	0	0	0	0	0	0	0	0	0	0	0	0	0	0	1	0	0	0	0	0	0	0	0	0	0	0	0	0	0	0
SU2C>	prad_su2c_2019	WCM886_Z2	96115643	PM886_Z2_1_Case_HALO	Agilent HaloPlex	Brain	0	0	0	0.125	2.5	4.0294	0	1	0	0	0	0	0	0	0	1	0	0	0	2	0	0	0	0	1	0	0	1	0	0	0	0	1	0	0	0	0	0	2	0	1	0	0
SU2C>	prad_su2c_2019	WCM91_Z1	96115138	PM91_Z1_1_Case_HALO	Agilent HaloPlex	Prostate	1	0	0	0.148	3.6	2.53199	0	0	0	0	1	0	0	0	0	0	0	0	0	0	0	0	0	0	0	0	0	0	0	0	0	0	0	0	0	1	0	0	0	0	0	0	0
																																				144
[truncated: 13 more columns]

## Sheet: Legend Table S1
Table S1 Legends
Columns I-K:
0	Negative
1	Positive
Columns O-W:
0	Event (No)
1	Primary event (Yes)
3	Secondary Event (Yes)
Columns X-BF:
0	No Loss
1	Monoallelic Loss
2	Bi-allelic LOSS
4	Gain of function mutant
5	SPOP pathogenic mutant
Columns BG-BH:
DBD	DNA binding domain
TMD	Tetramerization domain
TAD	Transctivation domain
Columns BI-BJ:
MS	missense	Benign	functionally benign
ST	stopgain	AOF	altered function
VUS	variants of uncertyain significance	GOF	gain of function
SP	splice site	LOF	loss of function
IF	inframe indel	DN	dominant negative
FS	frameshift	Likely LOF	Likely loss of function
		PARTIAL LOF	partial loss of function
HRG	Homologous Recombination Pathway Genes

## Sheet: Table S2
Summary of CHD1 genotype distribution across SU2C mCRPC cohort and associated genomic attributes
CHD1 genotype	with concurrent HRG-BAL*			no alteration in HRG **
	# mCRPC	LOH score mean±SD	Somatic mutation burden mean±SD	# mCRPC	LOH score mean±SD	Somatic mutation burden mean±SD
CHD1 -/-	5	0.14±0.05	4.95±1.02	12	0.16±0.07	3.40±1.04
CHD1 -/+	11	0.17±0.06	5.94±3.99	71	0.14±0.06	3.71±2.38
CHD1+/+	32	0.13±0.06	6.68±3.79	94***	0.1±0.08	3.23±2.1
total	48			177
*excluding Hypermutated tumor, NHEJ mutants
**excluding Hypermutated tumor,FANC-BAL, XRCC2 biallelic loss tumor, NHEJ mutants
***HRG-reference, exluding CHD-/-,CHD-/+, SPOPmut
Analysis of CHD1 genotype and LOH score
	Mann-Whittney U		Mann-Whittney U
with concurrent HRG-BAL*	q-value	no alteration in HRG**	q-value
CHD1 +/+ vs. CHD1 -/-	0.98	CHD1 +/+*** vs. CHD1 -/-	0.03
CHD1 +/+ vs. CHD1 -/+	0.18	CHD1 +/+*** vs. CHD1 -/+	8 x 10-5
CHD1 -/+ vs. CHD -/-	0.49	CHD1 -/+ vs. CHD -/-	0.51
*excluding Hypermutated tumor, NHEJ mutants
**excluding Hypermutated tumor,FANC-BAL, XRCC2 biallelic loss tumor, NHEJ mutants, CHD-/-,CHD-/+, SPOPmut
***HRG-reference, exluding CHD-/-,CHD-/+, SPOPmut
Analysis of LOH scores in HRG-BAL tumors without (unselected) or with CHD1 loss.
LOH score	q-value
HRG-BAL(+) vs HRG-BAL(-) [unselected]	0.03
HRG-BAL(+)CHD1-/-* vs HRG-BAL(-) CHD1-/-**	0.56
*excluding Hypermutated tumor, NHEJ mutants
**excluding Hypermutated tumor,FANC-BAL, XRCC2 biallelic loss tumor, NHEJ mutants, CHD-/-,CHD-/+, SPOPmut
Analysis of CHD1 genotype and somatic mutation burden.
	Mann-Whittney U		Mann-Whittney U
with concurrent HRG-BAL	q-value	no alteration in HRG*	q-value
CHD1 +/+ vs. CHD1 -/-	0.81	CHD1 +/+*** vs. CHD1 -/-	0.79
CHD1 +/+ vs. CHD1 -/+	0.79	CHD1 +/+*** vs. CHD1 -/+	0.78
CHD1 -/+ vs. CHD -/-	0.59	CHD1 -/+ vs. CHD -/-	0.81
*excluding Hypermutated tumor, NHEJ mutants
**excluding Hypermutated tumor,FANC-BAL, XRCC2 biallelic loss tumor, NHEJ mutants, CHD-/-,CHD-/+, SPOPmut
***HRG-reference, exluding CHD-/-,CHD-/+, SPOPmut
Analysis of somatic mutation burden in HRG-BAL tumors without (unselected) or with CHD1 loss.
tumor mutation burden	q-value
HRG-BAL(+) vs HRG-BAL(-) [unselected]	8 x 10-5
HRG-BAL(+)CHD1-/-* vs HRG-BAL(-) CHD1-/-**	0.09
*excluding Hypermutated tumor, NHEJ mutants
**excluding Hypermutated tumor,FANC-BAL, XRCC2 biallelic loss tumor, NHEJ mutants, CHD-/-,CHD-/+, SPOPmut

## Sheet: Table S3
Summary of TP53 genotype distribution in SU2C mCRPC cohort_and TP53 genotype associated genomic attributes
TP53 genotype	with concurrent HRG-BAL		no alteration in HRG
	concurrent HRD	LOH score mean±SD	No concurrent HRG-BAL	LOH score mean±SD
TP53 -/- LOF(mutation+Copy number)	11	0.15±0.051	83	0.13±0.05
TP53 -/+ GOF	5	0.12±0.064	47	0.12±0.05
TP53 -/+ LOF mut	1	0.141	8	0.10±0.07
TP53 -/+ LOF_copy number	24	0.15±0.055	94	0.11±0.05
TP53 +/+	14	0.13±0.077	131	0.11±0.07
total	55		363
Analysis of LOH scores in TP53 wild type vs altered tumors.
	Mann-Whittney U		Mann-Whittney U
with concurrent HRG-BAL	q-value	no alteration in HRG	q-value
TP53 intact vs. bi-allelic LOF	0.44	TP53 intact vs. bi-allelic LOF	8x10-4
TP53 intact vs. TP53 GOF	0.96	TP53 intact vs. TP53 GOF	0.26
TP53 intact vs. TP53 monoallelic LOF mut	NA	TP53 intact vs. TP53 monoallelic LOF mut	0.96
TP53 intact vs. TP53 monoallelic LOF copy	0.95	TP53 intact vs. TP53 monoallelic LOF copy	0.37
Analysis of LOH scores in HRG-intact vs HRG-BAL tumors with or without TP53 alterations.
LOH score
groups	q-value
HRG-BAL(+) vs HRG-BAL(-) [unselected]	0.03
HRG-BAL(+)TP53-/- vs. HRG-BAL(-) TP53-/-	0.58
HRG-BAL(+)TP53-/- vs. HRG-BAL(-) TP53-/ -; [TP53 LOF only]	0.58

## Sheet: Table S4
Summary of PTEN genotype distribution across SU2C mCRPC cohort and associated genomic attributes
PTEN genotype	# mCRPC	mutation burden±SD	# mCRPC	mutation burden±SD
	without concurrent hypermutation, Unselected for HRG status		without concurrent HRG-BAL **
PTEN +/+	188	3.99±2.57	146	3.46±2.03
PTEN -/+	86	3.74±2.46	72	3.63±2.54
PTEN -/-	124	4.10±2.4	108	3.81±2.25
total	398		326
*excluding Hypermutated tumor, NHEJ mutants
**excluding hypermutated tumor,FANC-BAL,XRCC2 biallelic loss tumor, NHEJ mutants
Summary of PTEN genotype distribution in SU2C mCRPC cohort and PTEN genotype associated genomic attributes
PTEN genotype	with concurrent HRG-BAL*			no alteration in HRG **
	# mCRPC	LOH score mean±SD	Somatic mutation burden mean±SD	# mCRPC	LOH score mean±SD	Somatic mutation burden mean±SD
PTEN -/- (mutation+copynumber)	11	0.17±0.08	6.23±3.03	107	0.12±0.05	3.81±2.26
PTEN -/+	8	0.15±0.04	4.63±2.16	71	0.12±0.05	3.63±2.55
PTEN +/+	28	0.13±0.06	6.87±3.47	69***	0.1±0.09	3.11±1.93
total	47			247
*excluding Hypermutated tumor, NHEJ mutants
**excluding hypermutated tumor,FANC-BAL,XRCC2 biallelic loss tumor, NHEJ mutants
***HRG-reference, excluding PTEN-/-,PTEN-/+
Analysis of PTEN genotype and LOH score
	Mann-Whittney U		Mann-Whittney U
with concurrent HRG-BAL*	q-value	no alteration in HRG * *	q-value
PTEN +/+ vs. PTEN -/-	0.55	PTEN +/+*** vs. PTEN -/-	0.001
PTEN +/+ vs. PTEN -/+	0.99	PTEN +/+*** vs. PTEN -/+	0.002
PTEN -/+ vs. PTEN -/-	0.65	PTEN -/+ vs. PTEN -/-	0.99
*excluding Hypermutated tumor, NHEJ mutants
**excluding Hypermutated tumor,FANC-BAL, XRCC2 biallelic loss tumor, NHEJ mutants, CHD-/+
***HRG-reference, excluding PTEN-/-,PTEN-/+
Analysis of LOH scores in HRG-BAL tumors without (unselected) or with PTEN loss.
LOH score
groups	q-value
HRG-BAL(+) vs. HRG-BAL(-)[Unselected]	0.03
HRG-BAL(+)PTEN-/-* vs. GRH-BAL(-) PTEN-/-**	0.21
*excluding Hypermutated tumor, NHEJ mutants
**excluding Hypermutated tumor,FANC-BAL, XRCC2 biallelic loss tumor, NHEJ mutants, CHD-/+
Analysis of PTEN genotype and somatic mutation burden.
	Mann-Whittney U		Mann-Whittney U
with concurrent HRG-BAL*	q-value	no alteration in HRG * *	q-value
PTEN +/+ vs. PTEN -/-	0.84	PTEN +/+ *** vs. PTEN -/-	0.03
PTEN +/+ vs. PTEN -/+	0.31	PTEN +/+ *** vs. PTEN -/+	0.11
PTEN -/+ vs. PTEN -/-	0.43	PTEN -/+ vs. PTEN -/-	0.48
*excluding Hypermutated tumor, NHEJ mutants
**excluding Hypermutated tumor,FANC-BAL, XRCC2 biallelic loss tumor, NHEJ mutants, CHD-/+
***HRG-reference, excluding PTEN-/-,PTEN-/+
Analysis of somatic mutation burden in HRG-BAL tumors without (unselected) or with PTEN loss.
Mutation burden
groups	p-value
HRG-BAL(+) vs. HRG-BAL(-)[Unselected]	8 x 10-5
HRG-BAL(+)PTEN-/-* vs. HRG-BAL(-) PTEN-/-**	0.02
*excluding Hypermutated tumor, NHEJ mutants
**excluding Hypermutated tumor,FANC-BAL, XRCC2 biallelic loss tumor, NHEJ mutants, CHD-/+

## Sheet: Table S5
Table S5a: Comparative HRD predictor score/status in mCRPCs with PARPi treatment history
Sample ID.	Time on Treatment(in Days)	Therapy	HRG-BAL	O-HRG-Mut	iHRD	CSig3	LOH	HRDscar-LOH	HRDscar-TAI	HRDscar-LST	HRDscarHRD
MO_1262-Tumor	1102	ABT888	1	1	1	1	0.067	4	8	5	17
MO_1040-Tumor	248	ABT888	1	1	0	0	0.1	4	4	10	18
SC_9099-Tumor	171	Olaparib	0	0	0	0	0.1	7	3	9	19
MO_1219-Tumor	129	ABT888	0	0	1	0	0.12	6	7	7	20
SC_9048-Tumor	436	Olaparib	0	0	0	0	0.156	8	9	17	23
TP_2010-Tumor	84	ABT888	0	0	0	0	0.1	7	11	6	24
TP_2096_T	83	ABT888	0	0	0	0	0.158	8	9	13	30
SC_9100-Tumor	99	Olaparib	0	0	0	0	0.221	5	14	12	31
SC_9104-Tumor	83	Olaparib	0	0	0	0	0.166	9	11	12	32
MO_1084-Tumor	10	ABT888	0	0	0	0	0.13	5	11	18	34
SC_9050-Tumor	61	ABT888	0	1	0	0	0.132	8	9	17	34
SC_9059-Tumor	396	Olaparib	0	0	0	0	0.11	6	16	13	35
SC_9109-Tumor	114	Olaparib	0	0	0	0	0.094	5	15	15	35
MO_1337-TM	170	ABT888	0	0	0	0	0.228	13	6	17	36
MO_1192-Tumor	170	ABT888	0	1	0	0	0.13	10	17	9	36
SC_9105_Tumor	65	Olaparib	0	0	0	0	0.137	9	11	17	37
MO_1124-Tumor	84	ABT888	0	0	0	0	0.231	14	12	12	38
MO_1241-Tumor	59	ABT888	0	0	0	0	0.19	9	15	15	39
SC_9103-Tumor	84	Olaparib	0	0	0	0	0.16	11	9	20	40
SC_9071-TM	83	Olaparib	0	0	0	0	0.154	9	16	15	40
MO_1202-Tumor	79	ABT888	0	0	0	0	0.117	6	18	17	41
TP_2079_Tumor	267	ABT888	0	0	1	1	0.125	4	23	15	42
SC_9118_Tumor	168	Olaparib	0	0	1	1	0.118	4	23	15	42
TP_2081	205	ABT888	0	1	0	0	0.064	4	23	15	42
SC_9086-TM	249	ABT888	0	0	0	0	0.184	11	13	20	44
SC_9060-Tumor	82	Olaparib	0	0	0	0	0.21	15	18	17	50
PRAD-6115386.0-Tumor-SM-7LGU8	62	Olaparib	0	0	0	0	0.078	11	17	22	50
TP_2078_Tumor	83	ABT888	0	0	1	1	0.161	8	16	26	50
SC_9072-TM	418	Olaparib	0	0	0	0	0.79	9	19	23	51
SC_9165_Tumor	168	Olaparib	0	0	1	1	0.02	13	21	18	52
SC_9062-Tumor	64	Olaparib	0	0	0	0	0.09	10	24	21	55
TP_2054-TM	250	ABT888	0	1	1	1	0.089	10	24	21	55
SC_9107-Tumor	28	Olaparib	0	0	0	0	0.25	13	27	18	58
MO_1447_Tumor	671	ABT888	1	1	1	1	0.157	12	20	30	62
SC_9022-Tumor	1043	Olaparib	1	1	1	1	0.12	13	20	30	63
SC_9061-Tumor	253	Olaparib	1	1	1	1	0.17	9	29	31	69
MO_1184-Tumor	1701	ABT888	1	1	1	1	0.211	22	22	28	72
SC_9097-TM	335	Olaparib	1	1	1	1	0.12	10	27	36	73
SC_9058-Tumor	168	Olaparib	0	0	1	1	0.237	16	25	39	80
SC_9076-TM	253	Olaparib	1	0	1	1	0.163	12	25	43	80
SC_9094-Tumor	94	Olaparib	0	0	0	0	0.195	NA	NA	NA	NA
SC_9046-Tumor	85	Olaparib	0	0	0	0	0.192	NA	NA	NA	NA
SC_9080-TM	38	ABT888	0	0	0	0	0.148	NA	NA	NA	NA
SC_9136_Tumor	510	ABT888	0	0	1	1	0.134	NA	NA	NA	NA
TP_2061-TM	167	ABT888	0	0	1	1	0.106	NA	NA	NA	NA
MO_1179-Tumor	224	ABT888	0	1	0	0	0.138	NA	NA	NA	NA
TP_2009-Tumor	336	ABT888	1	1	1	1	0.129	NA	NA	NA	NA
TP_2077_Tumor	NA	ABT888	1	1	0	0	0.122	5	7	13	25

## Sheet: Legend S5
Table S5a Legends
Column D-G	HRG-BAL/O-HRG-BAL
0	No
1	Yes
	RNASEH2B biallelic loss

## Sheet: Table S6
Table S1:Tumor Genomic Characteristics
SU2C>	Study_ID	cBioPortal_ID	Patient_ID	Sample_ID	Exome_Kit	Tumor_Site	RNAseq polyA library	CSig3	iHRD	LOH Score	Ploidy	mut/mb	HRG-Germline	HRG-BAL	HRG-MML	HRG-MAL	AR		FOXA1		ZBTB16		NCOR1		NCOR2		PIK3CA		PIK3CB		PIK3R1		AKT1		BRAF		RAF1		APC		CTNNB1		RNF43		RSPO2		ZNRF3		RB1
																	copy number	mutation	copy number	mutation	copy number	mutation	copy number	mutation	copy number	mutation	copy number	mutation	copy number	mutation	copy number	mutation	copy number	mutation	copy number	mutation	copy number	mutation	copy number	mutation	copy number	mutation	copy number	mutation	copy number	mutation	copy number	mutation	copy number
SU2C>	prad_su2c_2019	MO_1020-Tumor	5115024	mctp_SI_4742_D0H01ACXX_6	Agilent SureSelect v4	Liver	1	1	1	0.173	2.2	3.04574	0	0	1	0	0	WT	0	WT	-1	WT	-1	WT	-1	WT	0	WT	0	WT	0	WT	-1	WT	-1	WT	0	WT	-1	WT	0	WT	0	WT	1	WT	-1	WT	0
SU2C>	prad_su2c_2019	MO_1162-Tumor	5115152	mctp_SI_6522_C1LV6ACXX_1	Agilent SureSelect v4	Other Soft tissue	0	1	1	0.03	2.6	2.93252	0	0	0	1	0	WT	0	C268Gfs*9	0	WT	0	WT	0	WT	0	WT	0	WT	0	WT	0	WT	1	WT	0	WT	0	WT	0	WT	0	WT	1	WT	0	WT	-1
SU2C>	prad_su2c_2019	MO_1215-Tumor	5115158	mctp_SI_7028_C26CMACXX_4	Agilent SureSelect v4	Other Soft tissue	1	1	1	0.148	5.6	4.69882	0	0	1	0	0	WT	1	WT	0	WT	0	WT	0	WT	1	WT	2	WT	0	WT	0	WT	0	WT	0	WT	0	WT	0	WT	0	WT	2	WT	0	WT	-2
SU2C>	prad_su2c_2019	MO_1219-Tumor	5115203	mctp_SI_7079_D27KNACXX_8	Agilent SureSelect v4	Bone	1	0	1	0.115	2.9	2.34375	0	0	0	0	0	WT	0	WT	0	WT	0	WT	0	WT	1	WT	1	WT	1	WT	0	WT	0	WT	0	WT	0	WT	0	WT	1	WT	0	WT	0	WT	0
SU2C>	prad_su2c_2019	MO_1446_T	5115546	mctp_SI_9900_C67VYANXX_3	Agilent SureSelect v4	Bone	1	0	1	0.169	2	5.18569	0	0	1	0	0	WT	1	WT	0	WT	0	WT	-2	WT	0	WT	0	WT	0	WT	0	WT	0	WT	0	WT	0	WT	0	S33A	0	WT	0	WT	0	WT	-1
SU2C>	prad_su2c_2019	MO_1460_Tumor	5115501	mctp_SI_10018_C6EL5ANXX_4	Agilent SureSelect v4	Liver	1	1	1	0.07	4.4	3.74774	0	0	3	0	0	WT	0	WT	0	WT	-1	I948Qfs*6 P945A	0	WT	0	WT	0	WT	0	WT	1	WT	0	WT	0	WT	0	WT	0	WT	0	WT	0	WT	0	WT	-2
SU2C>	prad_su2c_2019	MO_1473_Tumor	5115505	mctp_SI_10613_C6JKTANXX_1	Agilent SureSelect v4	Bone	0	0	1	0.137	5.1	5.88768	0	0	0	0	2	WT	0	WT	0	WT	0	WT	0	WT	0	WT	0	WT	0	WT	0	WT	0	WT	0	WT	0	WT	0	WT	0	WT	0	WT	0	WT	-1
SU2C>	prad_su2c_2019	MO_1490_T	5115548	mctp_SI_11090_C6PF4ANXX_3	Agilent SureSelect v4	Bone	0	1	1	0.121	2.6	8.22011	0	0	0	1	0	L702H	0	WT	-1	WT	0	WT	-1	WT	0	WT	0	WT	0	WT	0	WT	0	WT	0	WT	0	WT	0	WT	0	WT	2	WT	0	WT	-1
SU2C>	prad_su2c_2019	MO_1541_T	5115615	mctp_SI_12071_C7FHCANXX_4	Agilent SureSelect v4	Liver	0	0	1	0.047	2.9	6.19339	0	0	0	0	0	WT	0	WT	0	WT	0	WT	0	WT	0	WT	0	WT	1	WT	0	WT	2	WT	0	WT	0	WT	0	WT	0	WT	0	WT	0	WT	0
SU2C>	prad_su2c_2019	MO_1543_T	5115648	mctp_SI_12073_C7FVAANXX_1	Agilent SureSelect v4	Liver	0	0	1	0.076	3.5	3.94022	0	0	3	0	2	WT	0	WT	0	WT	-1	WT	0	WT	1	WT	1	WT	-1	WT	0	WT	0	WT	0	WT	0	WT	0	WT	0	WT	0	WT	0	WT	-1
SU2C>	prad_su2c_2019	PM156-TM	96115206	PM156_Z5_1_Case_HALO	Agilent HaloPlex	Prostate	0	1	1	0.185	2.3	4.51947	0	0	3	0	0	WT	0	WT	0	WT	0	WT	0	WT	0	WT	0	WT	0	WT	0	WT	0	WT	0	WT	0	WT	0	WT	0	WT	0	WT	0	WT	0
SU2C>	prad_su2c_2019	PRAD-01115466-Tumor-SM-6B2KC	1115466	01115466-TA6	ICE	Bone	0	1	0	0.169	3.3	4.27419	0	0	0	1	2	WT	0	WT	0	WT	-1	WT	0	WT	0	WT	0	WT	0	WT	0	WT	1	WT	0	WT	0	E1309Dfs*4	0	WT	0	WT	1	WT	0	WT	-1
SU2C>	prad_su2c_2019	PRAD-01115525-Tumor-SM-A4KNC	1115525	01115525-TA5	ICE	Other Soft tissue	1	0	1	0.181	3.7	8.96774	0	0	1	0	1	WT	0	WT	0	WT	0	WT	0	WT	0	WT	0	WT	-1	WT	1	WT	0	WT	-1	WT	0	WT	0	WT	0	WT	0	WT	0	WT	0
SU2C>	prad_su2c_2019	PRAD-01115526-Tumor-SM-A4KND	1115526	01115526-TA5	ICE	LN	1	0	1	0.007	2.1	5.72581	0	0	0	0	0	WT	0	WT	0	WT	0	WT	0	WT	0	WT	0	WT	0	WT	0	WT	0	WT	0	WT	0	WT	0	WT	0	WT	0	WT	0	WT	0
SU2C>	prad_su2c_2019	PRAD-01115527-Tumor-SM-A4KNE	1115527	01115527-TA4	ICE	Bone	1	1	1	0.212	2.5	12.1935	0	0	1	0	0	W742L	0	WT	0	WT	0	WT	0	WT	0	WT	0	WT	0	WT	0	WT	0	WT	0	WT	0	WT	0	WT	0	WT	1	WT	0	WT	-1
SU2C>	prad_su2c_2019	PRAD-01115549-Tumor-SM-A4KNH	1115549	01115549-TA2	ICE	Bone	1	0	1	0.131	2.2	9.41935	0	0	0	0	0	H875Y	0	WT	0	WT	-1	WT	0	WT	0	WT	0	WT	0	WT	0	WT	0	WT	0	WT	0	WT	0	WT	0	WT	0	WT	0	WT	-1
SU2C>	prad_su2c_2019	PRAD-01115550-Tumor-SM-A4KNI	1115550	01115550-TA5	ICE	Bone	1	0	1	0.095	2.7	7.32258	0	0	0	0	0	WT	0	WT	-1	WT	0	WT	0	WT	0	WT	0	WT	0	WT	0	WT	0	WT	0	WT	0	WT	0	WT	0	WT	0	WT	0	WT	0
SU2C>	prad_su2c_2019	PRAD-01115554-Tumor-SM-A56E4	1115554	01115554-TA1	ICE	Bone	1	0	1	0.174	2	7.62903	0	0	0	0	0	WT	0	WT	0	WT	-1	WT	0	WT	0	WT	0	WT	0	WT	0	WT	0	WT	0	WT	0	WT	0	D32G	0	WT	0	WT	0	WT	-1
SU2C>	prad_su2c_2019	PRAD-01115556-Tumor-SM-A56E5	1115556	01115554-TC1	ICE	Other Soft tissue	1	0	1	0.048	2.1	11.5968	0	0	0	0	0	WT	0	WT	0	WT	0	WT	0	WT	0	WT	1	WT	-1	WT	0	WT	0	WT	0	WT	0	WT	0	WT	0	WT	0	WT	-1	WT	0
SU2C>	prad_su2c_2019	PRAD-01115574-Tumor-SM-A56E7	1115574	01115574-TC2	ICE	LN	1	0	1	0.137	4	10.9355	0	0	0	0	2	WT	0	WT	0	WT	0	WT	0	WT	0	WT	1	WT	0	WT	0	WT	0	WT	0	WT	0	WT	1	WT	0	WT	1	WT	0	WT	-1
SU2C>	prad_su2c_2019	PRAD-01115578-Tumor-SM-A56EA	1115578	01115578-TA2	ICE	Bone	1	0	1	0.32	2.5	6.20968	0	0	0	0	0	WT	-1	WT	-2	WT	-1	WT	0	WT	0	WT	0	WT	-1	WT	-1	WT	0	WT	0	WT	-1	WT	0	WT	0	WT	1	WT	-1	WT	-1
SU2C>	prad_su2c_2019	PRAD-6115382.0-Tumor-SM-7LGU5	6115382	06115382-T-B-1	ICE	Lung	1	1	1	0.008	2.2	3.70968	0	0	0	0	0	WT	0	WT	0	WT	0	WT	0	WT	0	WT	0	WT	0	WT	0	WT	0	WT	0	WT	0	WT	0	WT	0	WT	0	WT	0	WT	0
SU2C>	prad_su2c_2019	PRAD-6115391.0-Tumor-SM-7LGUD	6115391	06115391-T-B-1	ICE	LN	1	1	1	0.097	2.4	6.16129	0	0	1	0	2	WT	0	WT	0	WT	-1	WT	0	WT	0	WT	0	WT	0	WT	0	WT	0	Q16H	0	WT	0	WT	0	WT	-1	WT	0	WT	0	WT	0
SU2C>	prad_su2c_2019	PRAD-6115392.0-Tumor-SM-B2XRZ	6115392	06115392-T-B-1	ICE	LN	1	1	0	0.002	2	8.19355	0	0	1	0	1	WT	0	S40_M48del	0	WT	0	WT	0	WT	0	WT	1	WT	0	WT	0	WT	0	WT	0	WT	0	WT	0	WT	0	WT	0	WT	-1	WT	-2
SU2C>	prad_su2c_2019	PRAD-6115590.0-Tumor-SM-B2XRS	6115590	06115590-T-A-1	ICE	Lung	1	1	1	0.094	5.9	21.371	0	0	1	0	0	WT	0	WT	2	WT	2	WT	0	WT	0	WT	0	X679_splice	-1	WT	0	WT	2	N236K	0	WT	-1	WT	2	WT	0	WT	0	WT	0	WT	-1
SU2C>	prad_su2c_2019	PRAD-6115592.0-Tumor-SM-B2XRU	6115592	06115592-T-C-1	ICE	Liver	1	0	1	0.05	2.2	6.96774	0	0	0	1	0	WT	0	WT	0	WT	0	WT	0	WT	0	WT	0	WT	0	WT	0	WT	0	WT	0	WT	0	WT	0	WT	0	WT	0	WT	0	WT	0
SU2C>	prad_su2c_2019	PRAD-6115593.0-Tumor-SM-B2XRV	6115593	06115593-T-C-2	ICE	Liver	1	1	1	0.08	2.6	6.70968	0	0	0	0	0	T878A W742C	0	WT	0	WT	0	WT	0	WT	1	WT	1	WT	0	WT	0	WT	0	WT	0	WT	-1	E1513*	0	WT	0	WT	0	WT	0	WT	-1
SU2C>	prad_su2c_2019	PRAD-6115598.0-Tumor-SM-B2XS3	6115598	06115598-T-A-1	ICE	LN	1	0	1	0.182	2.2	5.66129	0	0	1	0	1	L702H F877L	0	WT	0	WT	-1	WT	0	WT	0	WT	0	WT	0	T623Gfs*40	0	WT	0	WT	0	WT	0	WT	0	WT	0	WT	2	WT	0	WT	-1
SU2C>	prad_su2c_2019	PRAD-6115600.0-Tumor-SM-B2XS6	6115600	06115600-T-A-1	ICE	LN	1	0	1	0.223	2	5.66129	0	0	1	0	0	WT	0	WT	0	WT	-1	WT	0	WT	0	WT	0	WT	-1	WT	0	WT	0	WT	0	WT	-1	WT	0	WT	0	WT	0	WT	-1	WT	-2
SU2C>	prad_su2c_2019	PRAD-6115601.0-Tumor-SM-B2XS7	6115601	06115601-T-A-1	ICE	LN	1	1	1	0.091	5.4	6.40323	0	0	1	0	0	WT	0	WT	1	WT	0	WT	0	WT	0	WT	0	WT	0	WT	1	WT	0	WT	0	WT	0	WT	0	WT	0	WT	1	WT	0	WT	-1
SU2C>	prad_su2c_2019	PRAD-6115603.0-Tumor-SM-B2XS8	6115603	06115603-T-A-1	ICE	Bone	1	0	1	0.103	2.4	6.46774	0	0	0	0	0	WT	0	WT	0	WT	0	WT	0	WT	1	WT	1	WT	0	WT	0	WT	1	WT	0	WT	0	WT	0	WT	0	WT	1	WT	0	WT	0
SU2C>	prad_su2c_2019	PRAD-6115604.0-Tumor-SM-B2XS9	6115604	06115604-T-A-1	ICE	Lung	1	1	1	0.181	4.2	8.58065	0	0	1	0	0	WT	0	WT	0	WT	0	WT	0	WT	2	WT	2	WT	0	WT	0	WT	0	WT	0	WT	-1	T1556Nfs*3	0	WT	0	WT	1	WT	0	WT	-1
SU2C>	prad_su2c_2019	PROS01448-6115237-Tumor-SM-67ERZ	6115237	06115237-T-A1_Ex	Agilent	Liver	1	1	1	0.257	3.6	2.78533	0	0	0	1	0	WT	0	F254_L260del	0	WT	0	WT	0	WT	0	WT	0	WT	0	WT	0	WT	0	WT	0	WT	0	R2326*	0	WT	0	WT	1	WT	0	WT	-1
SU2C>	prad_su2c_2019	PROS10448-01115374-Tumor-SM-7LYLG	1115503	01115374-TA2	ICE	LN	1	0	1	0.025	2.4	4.08208	0	0	0	0	0	T878A	0	WT	0	WT	0	WT	0	WT	0	WT	0	WT	0	WT	0	WT	0	WT	0	WT	0	WT	0	WT	0	WT	1	WT	0	WT	-1
SU2C>	prad_su2c_2019	PROS11496-6115286-Tumor-SM-6CNPY	6115286	06115286-T-C-1	Agilent	Lung	0	1	1	0.087	2.1	3.46973	0	0	0	0	0	WT	0	S174T	0	WT	0	WT	0	WT	0	WT	0	WT	-1	WT	0	WT	0	WT	0	WT	0	WT	0	S37F	0	WT	0	WT	0	WT	-1
SU2C>	prad_su2c_2019	PROS11496-6115317-Tumor-SM-6CNQ2	6115317	06115317-T-C-1	Agilent	Prostate	0	0	1	0.119	5.3	2.33309	0	0	1	0	1	WT	0	WT	0	WT	0	WT	0	WT	1	WT	1	WT	0	WT	0	WT	0	WT	0	WT	1	WT	0	WT	0	WT	0	WT	0	WT	-1
SU2C>	prad_su2c_2019	PROS11496-6115320-Tumor-SM-6CNQ4	6115320	06115320-T-C-1	Agilent	Liver	0	1	1	0.09	3.9	2.23738	0	0	1	0	0	W742C	0	WT	0	WT	0	WT	0	WT	1	WT	2	WT	0	WT	0	WT	0	WT	0	WT	0	WT	0	WT	0	WT	0	WT	0	WT	0
SU2C>	prad_su2c_2019	PROS11496-6115322-Tumor-SM-6CNQ6	6115322	06115322-T-B-1	Agilent	Bone	0	0	1	0.06	2.9	1.71094	0	0	0	0	2	WT	0	WT	0	WT	0	WT	0	WT	0	WT	0	WT	0	WT	0	WT	0	WT	0	WT	0	WT	0	N138K	1	WT	1	WT	0	WT	0
SU2C>	prad_su2c_2019	SC_9016_T	9115050	mctp_SI_7700_C33JEACXX_6	Agilent SureSelect v4	Bone	1	1	1	0.18	3.5	4.17799	0	0	3	0	2	WT	1	WT	0	WT	0	WT	0	WT	1	WT	0	WT	0	WT	0	WT	0	WT	0	WT	0	WT	0	WT	0	WT	1	WT	-1	WT	-1
SU2C>	prad_su2c_2019	SC_9018-Tumor	9115052	mctp_SI_6601_H0V4WADXX_0	Agilent SureSelect v4	Bone	1	1	1	0.112	3.7	4.40444	0	0	0	0	1	WT	0	WT	0	WT	-1	WT	0	WT	0	WT	1	WT	0	WT	0	WT	0	WT	0	WT	0	WT	0	WT	0	WT	1	WT	0	WT	-1
SU2C>	prad_su2c_2019	SC_9034-Tumor	9115066	mctp_SI_6544_C1N5FACXX_4	Agilent SureSelect v4	Bone	1	1	1	0.315	3.6	3.6798	0	0	0	1	0	WT	0	Y47_T52del	-1	WT	0	WT	0	WT	1	WT	0	WT	-2	WT	0	WT	0	WT	0	WT	-2	WT	0	WT	0	WT	0	WT	0	WT	-1
SU2C>	prad_su2c_2019	SC_9035_T	9115065	mctp_SI_8758_C4733ANXX_4	Agilent SureSelect v4	Adrenal	1	1	1	0.171	4.6	15.3872	0	0	0	0	1	WT	0	WT	0	WT	-1	WT	0	WT	0	WT	0	WT	-2	WT	0	WT	0	WT	-1	WT	0	WT	0	WT	0	WT	0	WT	-1	WT	-1
SU2C>	prad_su2c_2019	SC_9056_T	9115108	mctp_SI_10202_C6EJ9ANXX_2	Agilent SureSelect v4	Bone	1	1	1	0.056	2.8	7.45018	0	0	0	0	0	H875Y L702H	0	WT	-1	WT	0	WT	0	WT	0	WT	0	WT	0	WT	0	WT	0	WT	0	WT	0	WT	0	S45F	0	WT	0	WT	0	WT	0
SU2C>	prad_su2c_2019	SC_9058-Tumor	97115079	mctp_SI_7156_D27KNACXX_2	Agilent SureSelect v4	LN	1	1	1	0.237	3.1	8.29937	0	0	1	0	2	D297Y	0	R262L	0	WT	-1	WT	0	WT	0	WT	0	WT	0	WT	0	WT	0	WT	0	WT	0	WT	0	WT	0	WT	0	WT	-1	WT	-1
SU2C>	prad_su2c_2019	SC_9063-Tumor	97115151	mctp_SI_7456_C2G6HACXX_4	Agilent SureSelect v4	LN	1	0	1	0.073	3.9	2.5702	0	0	1	0	2	WT	0	WT	1	WT	0	WT	0	WT	0	WT	0	E1051K	0	WT	0	WT	1	WT	-1	WT	0	WT	0	WT	0	WT	0	WT	0	WT	0
SU2C>	prad_su2c_2019	SC_9068-Tumor	9115175	mctp_SI_7625_D2GEVACXX_3	Agilent SureSelect v4	LN	1	1	1	0.065	3.8	6.58967	0	0	1	0	1	WT	1	WT	0	WT	-1	WT	0	WT	0	WT	1	WT	-1	WT	0	WT	0	WT	0	WT	0	WT	0	WT	-1	WT	0	WT	-1	WT	-1
SU2C>	prad_su2c_2019	SC_9074_T	9115184	mctp_SI_10459_C6ERDANXX_6	Agilent SureSelect v4	LN	1	1	1	0.184	3.8	6.08016	0	0	0	1	2	WT	0	WT	0	WT	-1	WT	0	WT	1	WT	0	WT	0	WT	0	WT	0	WT	0	WT	0	WT	0	WT	0	WT	2	WT	0	WT	-1
SU2C>	prad_su2c_2019	SC_9093-TM	13115277	mctp_SI_8596_C5A72ACXX_2	Agilent SureSelect v4	Other Soft tissue	1	1	1	0.15	5.1	7.38225	0	0	3	0	2	WT	0	WT	-1	WT	0	WT	0	R1947W	0	WT	1	WT	-1	WT	2	WT	2	WT	0	WT	0	WT	0	WT	0	WT	0	WT	0	WT	-1
SU2C>	prad_su2c_2019	SC_9118_Tumor	97115358	mctp_SI_9257_C5MMMANXX_7	Agilent SureSelect v4	LN	1	1	1	0.118	5.1	5.53668	0	0	0	1	2	WT	0	WT	0	G467D	0	WT	0	WT	0	WT	0	WT	0	WT	0	WT	0	WT	0	WT	0	WT	0	WT	0	WT	2	WT	0	WT	-1
SU2C>	prad_su2c_2019	SC_9136_Tumor	9115180	mctp_SI_10207_C6EJJANXX_4_1	Agilent SureSelect v4	Bone	0	1	1	0.134	4.9	8.82985	0	0	0	1	1	WT	1	WT	0	WT	0	WT	0	WT	1	WT	0	WT	0	WT	0	WT	0	WT	0	WT	0	WT	0	WT	0	WT	0	WT	-1	WT	-1
SU2C>	prad_su2c_2019	SC_9138_Tumor	9115423	mctp_SI_10211_C6EJJANXX_6	Agilent SureSelect v4	LN	0	1	1	0.017	2.2	2.95516	0	0	0	0	0	WT	0	WT	0	WT	0	WT	0	WT	0	WT	0	WT	0	WT	0	WT	0	WT	0	WT	0	WT	0	WT	0	WT	0	WT	0	WT	0
SU2C>	prad_su2c_2019	SC_9142_Tumor	13115379	mctp_SI_10276_C6EJEANXX_3_1	Agilent SureSelect v4	LN	1	1	1	0.01	2.3	4.00815	0	0	0	0	0	WT	0	WT	0	WT	0	WT	0	WT	0	WT	2	D798N	0	WT	0	WT	0	WT	0	WT	0	WT	0	WT	0	WT	0	WT	0	WT	-1
SU2C>	prad_su2c_2019	SC_9146_T	9115517	mctp_SI_11639_C7G67ANXX_6	Agilent SureSelect v4	Prostate	1	1	1	0.177	3.2	5.06114	0	0	1	0	0	WT	0	WT	0	WT	0	WT	0	WT	0	WT	0	WT	0	WT	0	WT	0	WT	0	WT	0	WT	0	WT	0	WT	0	WT	0	WT	-1
SU2C>	prad_su2c_2019	SC_9151_Tumor	13115443	mctp_SI_10628_C6UPRANXX_4	Agilent SureSelect v4	Bone	0	0	1	0.137	3	3.00045	0	0	0	3	2	WT	0	C268* C268Y	-1	WT	0	WT	1	WT	0	WT	0	WT	-1	WT	0	WT	0	WT	0	WT	-2	X653_splice	1	WT	0	WT	2	WT	0	WT	-1
SU2C>	prad_su2c_2019	SC_9156_Tumor	97115447	mctp_SI_10751_C6UUJANXX_5	Agilent SureSelect v4	Other Soft tissue	1	0	1	0.175	5.4	4.51766	0	0	1	0	2	WT	1	WT	-1	WT	0	WT	0	WT	0	WT	0	WT	-1	WT	0	WT	0	WT	0	WT	0	WT	0	WT	9	WT	1	WT	-1	WT	-1
SU2C>	prad_su2c_2019	SC_9165_Tumor	97115456	mctp_SI_10763_C6UUHANXX_6	Agilent SureSelect v4	LN	1	1	1	0.02	2.1	6.62364	1	0	0	3	0	P893S	0	WT	0	H426P	0	WT	0	WT	0	WT	0	WT	0	WT	0	WT	0	WT	0	WT	0	WT	0	D32A	9	WT	0	WT	0	WT	0
SU2C>	prad_su2c_2019	SC_9177_T	9115538	mctp_SI_11488_C7A2UANXX_6	Agilent SureSelect v4	LN	0	1	1	0.173	2.6	4.12138	0	0	0	3	0	WT	0	WT	0	WT	0	WT	0	WT	0	WT	0	WT	-1	WT	0	WT	0	WT	0	WT	0	WT	0	WT	9	WT	2	WT	0	WT	-1
SU2C>	prad_su2c_2019	SC_9179_T	9115540	mctp_SI_11492_C7A2UANXX_8	Agilent SureSelect v4	Bone	0	1	1	0.067	2.9	5.42346	0	0	1	0	1	WT	0	WT	0	WT	0	WT	0	WT	1	WT	1	WT	0	WT	0	WT	0	WT	0	WT	0	WT	1	WT	-1	A46Lfs*5	1	WT	0	WT	-1
SU2C>	prad_su2c_2019	SC_9181_T	9115551	mctp_SI_11643_C7G8PANXX_1	Agilent SureSelect v4	LN	1	0	1	0.171	3.7	4.67618	0	0	1	0	1	WT	0	WT	0	WT	0	WT	0	WT	0	WT	0	WT	0	WT	0	WT	0	WT	0	WT	0	WT	0	WT	0	WT	2	WT	-1	WT	-1
SU2C>	prad_su2c_2019	SC_9182_T	9115555	mctp_SI_11645_C7G8PANXX_2	Agilent SureSelect v4	Bone	0	1	1	0.134	2.2	5.61594	0	0	0	1	0	WT	0	K267_S280del	-1	WT	-1	WT	0	WT	0	WT	1	WT	0	WT	0	WT	0	WT	0	WT	-1	G859Vfs*2	0	WT	0	P660Sfs*87	1	WT	0	WT	-1
SU2C>	prad_su2c_2019	SC_9184_T	97115558	mctp_SI_12171_C7FHCANXX_7	Agilent SureSelect v4	Liver	1	0	1	0.123	2.6	3.94022	0	0	0	0	0	F877L	0	Y429*	0	WT	0	WT	0	WT	0	WT	0	WT	-1	WT	0	WT	1	WT	0	WT	0	T1556Nfs*3	0	WT	0	WT	0	WT	0	WT	0
SU2C>	prad_su2c_2019	SC_9186_T	97115560	SC_9186_T	Agilent SureSelect v4	LN	1	1	1	0.122	2.5	4.64221	0	0	0	0	0	T878A V716L	0	WT	-1	WT	0	WT	0	WT	-1	WT	0	WT	0	WT	0	WT	0	WT	0	WT	0	WT	0	WT	0	WT	0	WT	-1	WT	0
SU2C>	prad_su2c_2019	SC_9190_T	97115564	mctp_SI_12181_C7G8NANXX_6	Agilent SureSelect v4	Bone	1	0	1	0.08	3.9	5.49139	0	0	1	0	2	WT	1	WT	1	WT	1	WT	1	WT	1	WT	2	WT	0	WT	1	WT	1	WT	1	WT	1	WT	1	WT	2	WT	1	WT	0	WT	1
SU2C>	prad_su2c_2019	SC_9193_T	9115567	mctp_SI_12275_C7G8NANXX_8	Agilent SureSelect v4	Bone	0	0	1	0.102	4.6	8.16566	0	0	1	0	2	WT	0	WT	0	WT	-1	WT	0	WT	0	WT	0	WT	0	WT	0	WT	2	WT	0	WT	0	WT	0	WT	0	WT	1	WT	-1	WT	0
SU2C>	prad_su2c_2019	SC_9194_T	9115568	mctp_SI_12277_C7G8DANXX_7	Agilent SureSelect v4	LN	1	0	1	0.109	5.1	3.72509	0	0	1	0	2	WT	0	WT	0	WT	-1	WT	0	WT	0	WT	0	WT	0	WT	0	WT	0	WT	0	WT	0	WT	0	WT	-1	WT	2	WT	-1	WT	-1
SU2C>	prad_su2c_2019	SC_9196_T	9115571	mctp_SI_12613_C8LK0ANXX_7	Agilent SureSelect v4	Bone	0	1	0	0.31	2.8	4.32518	0	0	0	0	2	WT	0	WT	1	WT	-1	WT	0	WT	0	WT	0	WT	-1	WT	0	WT	0	WT	0	WT	-1	WT	0	WT	0	WT	0	WT	0	WT	0
SU2C>	prad_su2c_2019	SC_9199_T	9115575	mctp_SI_12870_C8LKAANXX_2	Agilent SureSelect v4	LN	0	0	1	0.183	4	10.1973	0	0	1	0	1	WT	0	WT	0	WT	0	WT	-1	WT	0	WT	0	WT	0	WT	0	WT	1	WT	0	WT	0	WT	0	WT	0	WT	1	WT	0	WT	-1
SU2C>	prad_su2c_2019	SC_9203_T	9115586	mctp_SI_13126_C8LK8ANXX_6	Agilent SureSelect v4	Bone	0	1	1	0.033	2.2	4.74411	0	0	0	0	0	WT	0	I450Pfs*21	0	WT	0	WT	0	WT	0	WT	0	WT	0	WT	0	WT	0	WT	0	WT	0	WT	0	WT	0	WT	0	WT	0	WT	0
SU2C>	prad_su2c_2019	SC_9204_T	9115585	mctp_SI_13128_C8LK8ANXX_7	Agilent SureSelect v4	Bone	0	1	1	0.147	6.5	4.75543	0	0	1	0	2	WT	0	WT	0	WT	0	WT	0	WT	0	WT	0	WT	0	WT	0	WT	0	WT	0	WT	0	WT	0	WT	0	WT	-1	WT	-1	S288G	-1
SU2C>	prad_su2c_2019	SI_9157_Tumor	97115448	mctp_SI_10753_C6UUJANXX_6	Agilent SureSelect v4	Bone	1	1	1	0.087	5.3	8.26333	0	0	0	1	1	WT	0	WT	0	WT	0	WT	1	WT	1	WT	1	WT	0	WT	0	WT	0	WT	0	WT	0	WT	0	WT	0	WT	1	WT	0	WT	0
SU2C>	prad_su2c_2019	TP_2061-TM	5115291	mctp_SI_8422_H9TEBADXX_0	Agilent SureSelect v4	Other Soft tissue	1	1	1	0.106	3.2	3.64583	0	0	1	0	2	WT	0	WT	0	WT	-1	WT	0	WT	2	WT	-1	WT	0	WT	0	WT	0	WT	0	WT	0	WT	0	WT	0	WT	1	WT	-1	WT	-1
SU2C>	prad_su2c_2019	TP_2078_Tumor	5115410	mctp_SI_10174_C6EHCANXX_7_1	Agilent SureSelect v4	LN	1	1	1	0.161	4	4.50634	0	0	1	0	1	WT	1	R261G	0	WT	0	WT	0	WT	0	WT	0	WT	0	WT	0	WT	0	WT	0	WT	-1	WT	0	WT	0	WT	1	WT	0	WT	0
SU2C>	prad_su2c_2019	TP_2079_Tumor	5115411	mctp_SI_10290_C6EKHANXX_3	Agilent SureSelect v4	Bone	0	1	1	0.125	2.6	4.35915	0	0	1	0	2	WT	0	WT	0	WT	0	WT	0	WT	1	WT	0	WT	0	WT	0	WT	1	WT	0	WT	0	WT	0	WT	0	WT	1	WT	-1	WT	-2
SU2C>	prad_su2c_2019	WCM183_Z4	96115215	PM183_Z4_1_Case_HALO	Agilent HaloPlex	Liver	0	1	1	0.123	4	11.5165	1	0	0	3	1	L702H	0	WT	0	WT	0	WT	0	WT	1	WT	0	WT	0	WT	0	WT	0	WT	0	WT	-1	WT	0	WT	0	WT	2	WT	0	WT	0
SU2C>	prad_su2c_2019	WCM261_Z4	96115475	PM261_Z4_1_Case_HALO	Agilent HaloPlex	Bone	0	0	1	0.134	3.5	3.26708	0	0	0	3	1	WT	0	WT	0	WT	0	WT	0	WT	1	WT	1	WT	0	WT	0	WT	0	WT	0	WT	-1	WT	0	WT	0	WT	2	WT	0	WT	-1
[truncated: 31 more columns]

## Sheet: Table S6 legend
WT	Wild type genotyper
-2	biallelic copyloss
-1	shallow loss (similar to mono allelic copy loss)
0	no change
1	Copy gain
2	Amplification
